# Supplementary material for: {6,6′-Dimeth­oxy-2,2′-[(cyclo­hexane-1,2-di­yl)bis­(nitriliomethyl­idyne)]diphenolato}trinitratolanthanum(III) methanol monosolvate
Source: Acta Crystallogr Sect E Struct Rep Online. 2010 Aug 28;66(Pt 9):m1177. doi: 10.1107/S1600536810033453 (PMC3007835; doi:10.1107/S1600536810033453)
Supplement: Supplementary file 2 [file e-66-m1177-Isup2.hkl]

# 
# h,k,l, Fc-squared, Fo-squared, sigma(Fo-squared) and status flag 
# 
data_I
_shelx_title 'c in P-1                New: P-1' 
_shelx_refln_list_code          4 
_shelx_F_calc_maximum      184.62 
_exptl_crystal_F_000       743.85 
_reflns_d_resolution_high  0.7499 
 
loop_ 
 _symmetry_equiv_pos_as_xyz 
 'x, y, z' 
 '-x, -y, -z' 
 
_cell_length_a     9.7809 
_cell_length_b    12.8783 
_cell_length_c    13.0904 
_cell_angle_alpha  79.374 
_cell_angle_beta   68.743 
_cell_angle_gamma  82.270 
 
_shelx_F_squared_multiplier     1.000 
 
loop_ 
 _refln_index_h 
 _refln_index_k 
 _refln_index_l 
 _refln_F_squared_calc 
 _refln_F_squared_meas 
 _refln_F_squared_sigma 
 _refln_observed_status 
   2   0   0    16130.43    16196.15    157.36 o 
   3   0   0       18.85       27.87      1.80 o 
   4   0   0       44.21       25.22      2.04 o 
   5   0   0     1387.33     1361.41     15.53 o 
   6   0   0      657.71      468.27      9.13 o 
   7   0   0       53.91       63.64      4.08 o 
   8   0   0      804.43      776.70     14.08 o 
   9   0   0      847.76      857.26     15.78 o 
  10   0   0       20.69       20.77      3.86 o 
  11   0   0      108.14      129.15      7.37 o 
  12   0   0       45.13       52.29      6.05 o 
 -12   1   0       42.60       46.06      4.56 o 
 -11   1   0        6.29       -2.66      2.66 o 
 -10   1   0      234.09      235.81     10.07 o 
  -9   1   0       16.68       12.67      3.35 o 
  -8   1   0      759.59      763.97     13.80 o 
  -7   1   0     1336.53     1205.69     19.46 o 
  -6   1   0      305.18      214.25      8.36 o 
  -5   1   0      781.43      629.26     12.63 o 
  -4   1   0    12356.13    12828.63    215.05 o 
  -3   1   0     6344.06     7059.61     51.38 o 
  -2   1   0     1213.71     1031.01      9.90 o 
  -1   1   0    12173.89    11211.49    117.42 o 
   1   1   0    15781.15    17551.78    127.96 o 
   2   1   0      270.09      508.60      8.19 o 
   3   1   0      729.51      661.87     12.29 o 
   4   1   0     3502.48     3560.34     30.01 o 
   5   1   0     4574.76     4850.73     40.25 o 
   6   1   0      495.43      396.48     16.04 o 
   7   1   0      520.66      543.97     11.26 o 
   8   1   0      942.55      891.01     15.15 o 
   9   1   0       33.88       39.63      4.61 o 
  10   1   0      425.09      438.68     11.90 o 
  11   1   0       28.41       22.97      3.65 o 
  12   1   0        1.20       -0.95      2.71 o 
 -11   2   0      128.86      151.94      7.92 o 
 -10   2   0       13.27        9.13      4.10 o 
  -9   2   0      562.58      514.35     12.00 o 
  -8   2   0      612.58      628.50     12.39 o 
  -7   2   0        2.22        4.59      2.13 o 
  -6   2   0     1249.45     1211.26     15.64 o 
  -5   2   0      850.61      661.54     10.10 o 
  -4   2   0      407.20      297.74     10.92 o 
  -3   2   0      556.92      492.99      6.85 o 
  -2   2   0     1635.86     1841.50     20.65 o 
  -1   2   0      364.88      394.94      7.17 o 
   0   2   0    19272.40    19721.22    205.49 o 
   1   2   0     7459.89     7961.09     56.48 o 
   2   2   0      152.97      194.58      3.60 o 
   3   2   0    20332.39    19228.13    400.06 o 
   4   2   0     1683.35     1915.94     18.78 o 
   5   2   0      289.80      258.90      6.37 o 
   6   2   0     1400.82     1408.06     29.19 o 
   7   2   0      190.11      176.98      6.26 o 
   8   2   0      377.39      364.51     18.26 o 
   9   2   0      446.84      431.26     11.18 o 
  10   2   0       27.42       28.37      3.48 o 
  11   2   0       54.12       53.17      4.58 o 
  12   2   0      121.40      139.29      6.69 o 
 -11   3   0        0.35       -0.57      2.95 o 
 -10   3   0      166.98      172.20      7.92 o 
  -9   3   0      205.06      194.31      7.68 o 
  -8   3   0      105.05       84.90      5.05 o 
  -7   3   0     1046.88     1049.01     15.36 o 
  -6   3   0      219.90      213.91      6.22 o 
  -5   3   0     1470.06     1520.59     27.14 o 
  -4   3   0     6930.35     6211.52     47.48 o 
  -3   3   0     5507.57     5741.50     43.13 o 
  -2   3   0      211.38      155.66      5.97 o 
  -1   3   0    19132.30    19277.13    200.37 o 
   1   3   0      179.14      275.30      3.62 o 
   2   3   0     7480.44     7386.37     73.39 o 
   3   3   0      314.54      241.54      4.81 o 
   4   3   0     4576.82     4063.94     33.64 o 
   5   3   0     1604.63     1502.71     23.04 o 
   6   3   0      997.89      977.78     17.75 o 
   7   3   0      190.73      201.88      6.75 o 
   8   3   0     1535.18     1405.81     19.89 o 
   9   3   0       44.28       31.58      4.61 o 
  10   3   0      169.70      179.09      6.43 o 
  11   3   0       97.23       99.00      5.58 o 
  12   3   0        0.19       -0.90      2.61 o 
 -11   4   0      159.28      168.20      8.50 o 
 -10   4   0       61.63       63.24      5.49 o 
  -9   4   0       46.23       29.30      3.93 o 
  -8   4   0      567.42      524.60     11.37 o 
  -7   4   0       67.49       93.74      5.29 o 
  -6   4   0     1624.61     1655.68     19.20 o 
  -5   4   0     2297.03     2332.12     24.75 o 
  -4   4   0       37.79       12.92      1.70 o 
  -3   4   0     1891.36     1790.89     16.62 o 
  -2   4   0    12110.96    11484.41     80.40 o 
  -1   4   0        9.52       18.20      4.61 o 
   0   4   0     2341.28     2255.95     27.31 o 
   1   4   0      175.77      141.54      7.85 o 
   2   4   0      124.10      154.13      3.38 o 
   3   4   0     3151.55     2889.12     30.38 o 
   4   4   0     4778.94     4398.58     49.84 o 
   5   4   0      648.78      692.97     13.82 o 
   6   4   0     2000.46     1979.81     22.06 o 
   7   4   0      772.15      821.92     13.86 o 
   8   4   0      603.48      637.31     10.42 o 
   9   4   0      565.48      551.41     10.29 o 
  10   4   0       48.35       46.28      4.07 o 
  11   4   0       10.68       12.65      3.08 o 
 -11   5   0        7.26        9.56      6.14 o 
 -10   5   0      331.89      318.48     16.04 o 
  -9   5   0      708.16      728.77     23.72 o 
  -8   5   0      335.56      374.97      9.67 o 
  -7   5   0     1019.37      926.78     14.42 o 
  -6   5   0     1288.74     1326.83     16.90 o 
  -5   5   0     1280.13     1265.38     17.58 o 
  -4   5   0     1044.25     1110.50     13.04 o 
  -3   5   0     1136.47      972.69     10.90 o 
  -2   5   0      604.40      664.60      9.56 o 
  -1   5   0    17599.23    18182.72    125.45 o 
   0   5   0     2500.07     2656.62     21.28 o 
   1   5   0      235.84      282.79      4.59 o 
   2   5   0     6806.04     6781.71     79.87 o 
   3   5   0      233.66      197.27      5.29 o 
   4   5   0     1670.63     1891.21     33.11 o 
   5   5   0     5168.24     4926.69     40.31 o 
   6   5   0      797.45      776.78     10.17 o 
   7   5   0      764.41      718.83     10.43 o 
   8   5   0      514.37      487.79     15.28 o 
   9   5   0       23.13       13.28      2.74 o 
  10   5   0        1.99       -0.15      2.29 o 
  11   5   0       21.70       18.61      3.30 o 
 -11   6   0       33.58       31.40      7.85 o 
 -10   6   0       35.27       41.30      8.19 o 
  -9   6   0      241.56      254.98     14.00 o 
  -8   6   0      565.29      567.66     19.12 o 
  -7   6   0       14.74       14.12      2.78 o 
  -6   6   0      751.27      668.42     11.24 o 
  -5   6   0     1461.67     1466.17     17.06 o 
  -4   6   0      966.44     1067.27     12.78 o 
  -3   6   0      860.99      855.42     10.22 o 
  -2   6   0     4317.80     4074.55     31.77 o 
  -1   6   0     1017.01     1133.97     15.02 o 
   0   6   0     4310.39     4595.61     34.89 o 
   1   6   0    13756.05    14173.05     99.00 o 
   2   6   0     2770.24     2889.86     24.63 o 
   3   6   0     1104.32     1174.14     12.67 o 
   4   6   0      850.41      900.47     11.59 o 
   5   6   0       25.06       43.85      3.01 o 
   6   6   0     1308.85     1254.04     16.29 o 
   7   6   0      820.01      787.94     13.39 o 
   8   6   0       49.39       55.85      6.31 o 
   9   6   0      400.40      419.57     19.80 o 
  10   6   0      307.73      316.17     13.48 o 
  11   6   0       15.63        5.71      3.49 o 
 -10   7   0       58.28       58.37      9.22 o 
  -9   7   0      279.66      270.35     15.02 o 
  -8   7   0       28.76       24.58      6.14 o 
  -7   7   0      160.84      183.99     11.61 o 
  -6   7   0      629.83      560.15     17.41 o 
  -5   7   0      389.23      413.03     14.34 o 
  -4   7   0      903.79      924.02     20.14 o 
  -3   7   0     2682.57     2767.12     24.24 o 
  -2   7   0       20.87       13.06      1.88 o 
  -1   7   0     3280.59     3486.71     32.60 o 
   0   7   0     6415.84     6782.37     54.27 o 
   1   7   0        0.67        1.25      1.07 o 
   2   7   0     3671.30     3655.98     30.51 o 
   3   7   0     1089.31     1174.96     16.21 o 
   4   7   0        8.81       17.22      2.04 o 
   5   7   0     2457.28     2550.18     25.10 o 
   6   7   0     1245.09     1223.33     16.41 o 
   7   7   0       59.18       67.57      4.34 o 
   8   7   0      512.55      492.73     11.34 o 
   9   7   0       91.15      108.06      8.70 o 
  10   7   0       46.75       50.17      5.07 o 
  11   7   0      155.77      191.34      8.79 o 
 -10   8   0       85.21      102.40     11.26 o 
  -9   8   0        0.93        1.71      5.46 o 
  -8   8   0      662.73      632.85     21.50 o 
  -7   8   0      258.78      261.81     13.65 o 
  -6   8   0      207.24      205.83     11.61 o 
  -5   8   0      889.55      812.40     21.16 o 
  -4   8   0     1247.78     1358.90     26.62 o 
  -3   8   0      377.28      410.30     13.31 o 
  -2   8   0     1493.21     1468.13     25.60 o 
  -1   8   0       23.48       26.62      3.75 o 
   0   8   0        4.86       11.26      2.73 o 
   1   8   0     4282.54     4384.77     35.24 o 
   2   8   0     1202.28     1301.58     14.67 o 
   3   8   0      492.69      498.84      8.69 o 
   4   8   0     2428.43     2512.14     23.90 o 
   5   8   0      654.96      684.75     15.02 o 
   6   8   0      321.08      334.61     12.29 o 
   7   8   0      543.81      548.60     14.00 o 
   8   8   0       17.80       16.46      3.11 o 
   9   8   0      118.59      115.17      6.39 o 
  10   8   0      206.69      227.83      9.05 o 
  11   8   0        0.41        3.19      2.94 o 
  -9   9   0      149.21      150.53     12.63 o 
  -8   9   0       89.35       94.21     10.24 o 
  -7   9   0      171.81      201.74     12.63 o 
  -6   9   0      891.63      847.56     23.21 o 
  -5   9   0       37.88       32.77      6.14 o 
  -4   9   0      568.94      520.89     16.38 o 
  -3   9   0     2434.31     2342.65     37.21 o 
  -2   9   0      420.25      439.99     13.65 o 
  -1   9   0     1757.42     1730.28     29.01 o 
   0   9   0     3941.28     3940.49     50.86 o 
   1   9   0       55.60       49.50      4.78 o 
   2   9   0     2665.49     2645.43     38.23 o 
   3   9   0      713.20      776.51     11.56 o 
   4   9   0      116.27      135.51      7.17 o 
   5   9   0      677.85      669.04     16.04 o 
   6   9   0      997.20     1022.37     15.21 o 
   7   9   0       57.89       58.67      4.22 o 
   8   9   0      290.70      282.26      8.92 o 
   9   9   0       79.18       74.95      5.54 o 
  10   9   0        9.80        3.67      7.00 o 
  -9  10   0       19.59       27.31      8.19 o 
  -8  10   0       88.74      114.01     11.26 o 
  -7  10   0      343.91      365.92     16.73 o 
  -6  10   0        1.85        1.02      4.78 o 
  -5  10   0     1254.61     1162.28     27.31 o 
  -4  10   0     1874.14     1713.21     32.77 o 
  -3  10   0       12.11       13.31      4.78 o 
  -2  10   0     2743.96     2465.54     38.91 o 
  -1  10   0      812.92      796.36     19.12 o 
   0  10   0      419.68      422.93     13.31 o 
   1  10   0       46.91       60.42      5.46 o 
   2  10   0      165.61      167.60      8.53 o 
   3  10   0       52.05       48.81      5.46 o 
   4  10   0     1861.57     1876.72     33.11 o 
   5  10   0     2117.96     2167.88     33.11 o 
   6  10   0       11.60        8.87      3.41 o 
   7  10   0      808.67      819.19     14.60 o 
   8  10   0      193.02      214.57      8.20 o 
   9  10   0       19.70       18.16      3.98 o 
  10  10   0       74.53       78.73     11.09 o 
  -8  11   0      121.65      118.45     11.61 o 
  -7  11   0        1.84       10.92      6.14 o 
  -6  11   0      247.64      247.48     14.00 o 
  -5  11   0      185.07      185.69     11.95 o 
  -4  11   0      320.39      332.81     14.68 o 
  -3  11   0     1458.12     1250.01     26.97 o 
  -2  11   0       60.24       67.59      6.83 o 
  -1  11   0     1068.26      976.59     22.53 o 
   0  11   0     2265.66     2281.55     37.21 o 
   1  11   0      884.47      913.44     21.16 o 
   2  11   0       63.94       70.32      6.49 o 
   3  11   0      859.51      929.14     21.85 o 
   4  11   0      642.74      656.07     18.77 o 
   5  11   0      547.64      581.31     18.43 o 
  -7  12   0      266.44      263.86     15.70 o 
  -6  12   0       70.08       80.90      9.22 o 
  -5  12   0      200.72      224.95     12.97 o 
  -4  12   0     1126.70     1077.63     26.97 o 
  -3  12   0      325.89      276.83     13.31 o 
  -2  12   0      734.19      674.84     19.46 o 
  -1  12   0      850.45      739.35     19.80 o 
   0  12   0       14.68       26.97      5.12 o 
   1  12   0      792.49      721.26     19.46 o 
   2  12   0     1274.43     1283.46     26.97 o 
   3  12   0       10.82       10.24      3.75 o 
   4  12   0     1122.89     1150.67     26.62 o 
   5  12   0      478.88      527.72     18.09 o 
   6  12   0       12.78        8.87      4.44 o 
   7  12   0      250.07      311.99     15.70 o 
  -7  13   0        0.24       -3.41      5.80 o 
  -6  13   0      189.07      175.11     13.31 o 
  -5  13   0      240.73      263.52     14.68 o 
  -4  13   0        0.36       -0.68      4.44 o 
  -3  13   0      280.35      280.93     13.65 o 
  -2  13   0      240.33      236.55     12.29 o 
  -1  13   0      211.72      201.05     11.26 o 
   0  13   0     1228.97     1139.41     25.94 o 
   1  13   0      538.40      508.95     17.07 o 
   2  13   0        1.36        1.02      3.07 o 
   3  13   0      539.62      543.42     18.09 o 
   4  13   0      459.14      465.25     17.07 o 
   5  13   0       33.19       28.67      6.14 o 
   6  13   0      481.58      510.65     19.46 o 
   7  13   0       76.46       95.24      9.90 o 
   8  13   0       87.93       94.21     10.58 o 
  -5  14   0       76.17       86.36     10.24 o 
  -4  14   0      454.93      432.83     18.77 o 
  -3  14   0      139.25      120.49     10.24 o 
  -2  14   0       68.68       81.24      8.53 o 
  -1  14   0      613.26      574.48     19.12 o 
   0  14   0       59.00       41.30      6.49 o 
   1  14   0      502.57      479.25     17.41 o 
   2  14   0      681.95      662.21     20.48 o 
   3  14   0       67.10       59.39      7.51 o 
   4  14   0      337.73      320.18     15.02 o 
   5  14   0      464.95      498.71     19.12 o 
   6  14   0        0.32        3.07      4.44 o 
   7  14   0      125.31      146.44     11.61 o 
  -4  15   0       27.02       20.14      7.51 o 
  -3  15   0      276.95      257.72     15.02 o 
  -2  15   0      541.61      540.69     19.80 o 
  -1  15   0       39.63       34.13      6.83 o 
   0  15   0      252.75      230.07     12.97 o 
   1  15   0      260.55      267.27     13.65 o 
   2  15   0       13.07       21.85      5.80 o 
   3  15   0      341.72      358.75     16.04 o 
   4  15   0      237.36      249.18     14.00 o 
   5  15   0        7.54        1.37      4.10 o 
   6  15   0      151.99      193.88     13.31 o 
  -2  16   0      125.04      132.44     11.26 o 
  -1  16   0      684.32      710.00     23.55 o 
   0  16   0      119.41       96.60      9.56 o 
   1  16   0       89.51       81.92      9.22 o 
   2  16   0      278.87      263.52     14.68 o 
   3  16   0       50.96       53.59      7.85 o 
   4  16   0       99.68       99.67     10.24 o 
  -3 -16   1      227.29      216.07     13.65 o 
  -2 -16   1        6.05        2.39      4.10 o 
  -1 -16   1      196.12      171.01     11.95 o 
   0 -16   1      237.92      264.88     14.68 o 
   1 -16   1       12.32        9.22      5.46 o 
   2 -16   1      146.17      142.34     11.95 o 
  -5 -15   1      268.37      281.61     15.36 o 
  -4 -15   1      295.14      313.01     16.04 o 
  -3 -15   1       17.52       18.09      5.80 o 
  -2 -15   1      271.51      305.16     15.02 o 
  -1 -15   1      251.32      261.81     14.00 o 
   0 -15   1       52.72       36.52      6.83 o 
   1 -15   1      449.71      448.87     17.75 o 
   2 -15   1      325.96      325.64     16.04 o 
   3 -15   1       11.32       -4.44      4.44 o 
   4 -15   1      388.15      395.62     18.77 o 
  -7 -14   1       27.95       39.25      7.85 o 
  -6 -14   1      152.76      166.92     12.63 o 
  -5 -14   1       90.04       71.34      8.87 o 
  -4 -14   1       77.41       63.83      7.85 o 
  -3 -14   1      537.03      535.23     19.12 o 
  -2 -14   1      222.31      255.67     13.31 o 
  -1 -14   1      200.30      192.52     11.61 o 
   0 -14   1     1078.94     1037.01     26.28 o 
   1 -14   1      123.01      132.10     10.24 o 
   2 -14   1      185.20      193.88     11.95 o 
   3 -14   1      466.01      455.70     18.43 o 
   4 -14   1       32.33       28.33      7.17 o 
   5 -14   1      265.60      259.08     15.36 o 
   6 -14   1      238.47      252.25     16.38 o 
  -7 -13   1      194.87      199.69     13.65 o 
  -6 -13   1       81.50       73.73      8.87 o 
  -5 -13   1      366.94      364.56     16.38 o 
  -4 -13   1      672.59      657.43     21.16 o 
  -3 -13   1        7.72        9.56      4.44 o 
  -2 -13   1      656.83      670.74     20.14 o 
  -1 -13   1      817.90      802.16     21.85 o 
   0 -13   1        1.79        2.73      3.75 o 
   1 -13   1      773.61      754.37     21.50 o 
   2 -13   1      306.79      301.75     13.65 o 
   3 -13   1        5.63        7.51      4.78 o 
   4 -13   1      343.28      318.48     15.36 o 
   5 -13   1      236.41      248.16     14.34 o 
   6 -13   1       19.56       21.50      7.51 o 
   7 -13   1      125.41      119.47     11.95 o 
  -6 -12   1      549.39      577.21     20.82 o 
  -5 -12   1      359.44      364.56     15.70 o 
  -4 -12   1       53.92       52.91      6.83 o 
  -3 -12   1      940.67      997.07     24.58 o 
  -2 -12   1      313.04      305.16     12.97 o 
  -1 -12   1      461.78      434.87     15.02 o 
   0 -12   1     1301.89     1235.67     26.97 o 
   1 -12   1      318.73      379.58     14.34 o 
   2 -12   1      156.29      151.22      9.56 o 
   3 -12   1     1065.20      983.76     24.58 o 
   4 -12   1      297.31      302.09     14.34 o 
   5 -12   1       67.82       68.27      8.53 o 
   6 -12   1      284.09      299.70     15.70 o 
   7 -12   1       28.93       37.21      8.53 o 
  -5 -11   1      198.21      212.66     11.61 o 
  -4 -11   1     1357.12     1351.73     28.67 o 
  -3 -11   1      643.50      625.34     18.09 o 
  -2 -11   1      761.20      746.18     19.46 o 
  -1 -11   1     2154.99     2086.30     35.50 o 
   0 -11   1        2.53        6.14      3.75 o 
   1 -11   1      167.54      173.06      9.56 o 
   2 -11   1      232.21      246.79     11.61 o 
   3 -11   1       57.57       57.00      6.83 o 
   4 -11   1      733.25      709.66     20.82 o 
   5 -11   1      798.51      745.84     22.19 o 
   6 -11   1       10.48        7.85      5.80 o 
   7 -11   1      302.17      281.61     15.70 o 
   8 -11   1      183.04      192.18     14.00 o 
  -9 -10   1       85.02       91.14      8.87 o 
  -8 -10   1      383.89      379.92     15.36 o 
  -7 -10   1       64.03       54.27      6.49 o 
  -6 -10   1      399.35      453.65     14.68 o 
  -5 -10   1     1355.44     1390.30     25.94 o 
  -4 -10   1      124.59      130.05      8.87 o 
  -3 -10   1     2231.36     2195.53     36.52 o 
  -2 -10   1     1436.50     1439.45     27.31 o 
  -1 -10   1      957.61      885.45     20.14 o 
   0 -10   1     1720.42     1620.37     28.67 o 
   1 -10   1      830.05      854.05     19.80 o 
   2 -10   1      255.47      237.92     10.58 o 
   3 -10   1     1906.35     1817.66     32.43 o 
   4 -10   1     2040.39     2107.12     37.21 o 
   5 -10   1       55.70       55.30      7.51 o 
   6 -10   1      662.03      641.05     20.82 o 
   7 -10   1      106.00      103.43      9.90 o 
   8 -10   1      115.55      139.61     11.95 o 
   9 -10   1      182.15      237.92     15.70 o 
 -10  -9   1      137.58      157.78      8.20 o 
  -9  -9   1      157.04      155.16      7.71 o 
  -8  -9   1        6.50       12.55      3.25 o 
  -7  -9   1      362.94      361.83     13.65 o 
  -6  -9   1      250.41      223.92     10.24 o 
  -5  -9   1      349.60      368.31     12.29 o 
  -4  -9   1     1979.48     1959.32     30.04 o 
  -3  -9   1      940.13      925.02     13.41 o 
  -2  -9   1       19.52       25.54      2.62 o 
  -1  -9   1     1581.37     1586.57     27.31 o 
   0  -9   1     1238.16     1241.47     23.21 o 
   1  -9   1       28.18       25.60      4.10 o 
   2  -9   1     3260.64     3068.35     43.35 o 
   3  -9   1      453.60      499.73     15.02 o 
   4  -9   1      559.93      560.15     16.73 o 
   5  -9   1     1088.26     1082.41     24.92 o 
   6  -9   1      164.38      181.94     11.61 o 
   7  -9   1      380.26      399.37     16.73 o 
   8  -9   1      351.56      375.14     17.07 o 
   9  -9   1       13.57       15.02      6.83 o 
 -10  -8   1       21.28       25.14      4.42 o 
  -9  -8   1      132.94      120.99      6.88 o 
  -8  -8   1      523.41      511.58     11.95 o 
  -7  -8   1       30.54       41.52      6.49 o 
  -6  -8   1      459.25      486.37     10.26 o 
  -5  -8   1     1420.81     1382.45     24.58 o 
  -4  -8   1      370.23      343.05     10.92 o 
  -3  -8   1      134.13      165.55      7.17 o 
  -2  -8   1     1824.32     1793.20     19.10 o 
  -1  -8   1       46.17       68.74      6.83 o 
   0  -8   1     1961.00     2131.24     20.09 o 
   1  -8   1     2403.18     2388.39     34.82 o 
   2  -8   1      246.88      250.89      9.56 o 
   3  -8   1     2359.70     2070.26     32.77 o 
   4  -8   1      803.87      826.40     19.80 o 
   5  -8   1        7.11        8.87      4.44 o 
   6  -8   1      362.14      367.63     14.68 o 
   7  -8   1      810.13      805.57     22.53 o 
   8  -8   1        3.90        1.02      5.12 o 
   9  -8   1      221.78      255.67     15.02 o 
  10  -8   1       57.74       48.47      8.53 o 
 -11  -7   1       17.34       25.53      4.57 o 
 -10  -7   1      123.24      124.86      7.24 o 
  -9  -7   1      316.45      297.13      9.65 o 
  -8  -7   1        0.05        2.03      2.38 o 
  -7  -7   1      493.73      512.30     11.10 o 
  -6  -7   1      676.99      655.01     25.94 o 
  -5  -7   1        1.60       -2.90      2.90 o 
  -4  -7   1     1883.31     1876.38     27.99 o 
  -3  -7   1     2232.76     2278.14     30.72 o 
  -2  -7   1        2.27        4.03      1.31 o 
  -1  -7   1     6982.67     6990.58     53.13 o 
   0  -7   1     5518.37     5613.76     58.03 o 
   1  -7   1        3.73       16.91      1.49 o 
   2  -7   1     2589.39     2315.63     37.89 o 
   3  -7   1      995.69      943.23     15.36 o 
   4  -7   1      374.37      332.50      9.39 o 
   5  -7   1     1868.37     1856.58     32.09 o 
   6  -7   1      221.79      253.96     11.95 o 
   7  -7   1      125.50      110.25      9.22 o 
   8  -7   1      435.62      437.95     17.07 o 
   9  -7   1      146.65      134.15     10.92 o 
  10  -7   1        3.33       14.34      6.49 o 
 -11  -6   1       44.88       47.52      5.29 o 
 -10  -6   1       78.38       83.73      6.66 o 
  -9  -6   1        5.20        5.87      2.87 o 
  -8  -6   1      607.88      633.17     13.15 o 
  -7  -6   1      250.90      239.36      7.68 o 
  -6  -6   1       39.20       49.70      5.12 o 
  -5  -6   1     1053.20     1021.94     23.04 o 
  -4  -6   1     2355.20     2360.37     22.81 o 
  -3  -6   1       30.21       38.57      3.41 o 
  -2  -6   1     7763.82     7911.02     81.58 o 
  -1  -6   1     1612.59     1574.45     16.04 o 
   0  -6   1      683.63      791.58     11.95 o 
   1  -6   1     7607.79     8409.38     82.61 o 
   2  -6   1      344.41      355.00      6.49 o 
   3  -6   1     1051.21     1080.96     12.14 o 
   4  -6   1     1896.51     1851.53     18.78 o 
   5  -6   1       32.37       30.52      2.84 o 
   6  -6   1      595.50      545.93     10.17 o 
   7  -6   1       81.19       93.03      4.92 o 
   8  -6   1      132.12      127.44      5.98 o 
   9  -6   1      126.13      137.90     10.92 o 
  10  -6   1      474.40      454.33     19.12 o 
  11  -6   1        0.03        5.46      5.46 o 
 -11  -5   1       58.59       67.11      5.03 o 
 -10  -5   1      102.21       89.38      5.17 o 
  -9  -5   1      775.03      750.43     30.21 o 
  -8  -5   1      135.40      157.25      5.55 o 
  -7  -5   1      318.58      330.25      7.20 o 
  -6  -5   1      878.64      838.42     10.94 o 
  -5  -5   1      278.61      257.24      6.52 o 
  -4  -5   1      577.92      618.91     17.41 o 
  -3  -5   1     8268.40     8221.14     60.22 o 
  -2  -5   1      211.00      303.11      7.51 o 
  -1  -5   1    11274.49    11835.47    116.06 o 
   0  -5   1     8666.26     9173.91     65.47 o 
   1  -5   1        1.30        1.62      1.71 o 
   2  -5   1    12817.35    13705.32     95.60 o 
   3  -5   1      872.42     1092.64     12.80 o 
   4  -5   1      116.54      193.82      8.87 o 
   5  -5   1     1664.97     1595.90     17.69 o 
   6  -5   1     1397.20     1234.14     23.38 o 
   7  -5   1       35.08       37.61      3.69 o 
   8  -5   1      347.37      341.26      9.18 o 
   9  -5   1      139.05      127.17      6.56 o 
  10  -5   1       39.71       41.50      4.91 o 
  11  -5   1      125.70      119.13     11.61 o 
 -11  -4   1      151.40      135.90     10.31 o 
 -10  -4   1       80.30       95.49      5.31 o 
  -9  -4   1       45.63       35.19      3.47 o 
  -8  -4   1      322.13      279.24      7.08 o 
  -7  -4   1      641.75      654.40     10.10 o 
  -6  -4   1       86.40       92.29      9.36 o 
  -5  -4   1     2047.55     2093.16     17.91 o 
  -4  -4   1     5221.60     5326.12     34.99 o 
  -3  -4   1       96.71       81.83      3.14 o 
  -2  -4   1     5990.94     5745.61     42.36 o 
  -1  -4   1     2455.66     2645.43     30.04 o 
   0  -4   1      152.01      183.69      3.60 o 
   1  -4   1     8798.76     9016.78     79.19 o 
   2  -4   1      791.55      951.22     10.58 o 
   3  -4   1     2024.26     2110.36     18.95 o 
   4  -4   1     2842.59     3203.71     51.54 o 
   5  -4   1     1402.70     1230.04     16.73 o 
   6  -4   1        2.93       12.26      3.75 o 
   7  -4   1     1088.50     1045.35     17.41 o 
   8  -4   1      162.40      137.62      6.07 o 
   9  -4   1      117.71      132.26      6.56 o 
  10  -4   1      225.00      226.12     12.80 o 
  11  -4   1       24.09       17.13      4.08 o 
 -11  -3   1       37.83       43.42      6.34 o 
 -10  -3   1       12.24        9.79      2.82 o 
  -9  -3   1      494.80      481.37      9.70 o 
  -8  -3   1      271.57      283.22      7.26 o 
  -7  -3   1      198.53      186.96      5.51 o 
  -6  -3   1     1062.14     1091.77     12.47 o 
  -5  -3   1      136.66      155.84      4.11 o 
  -4  -3   1      709.20      782.92      8.78 o 
  -3  -3   1     6772.71     7004.29     47.12 o 
  -2  -3   1      318.12      279.49      5.29 o 
  -1  -3   1      340.61      406.88      7.51 o 
   0  -3   1     4988.46     5053.65     51.71 o 
   1  -3   1     1886.33     2102.53     16.95 o 
   2  -3   1     1904.64     1695.41     16.90 o 
   3  -3   1     3515.09     4023.66     31.44 o 
   4  -3   1      369.48      554.38      8.16 o 
   5  -3   1     1410.38     1637.55     17.44 o 
   6  -3   1     1435.80     1394.26     16.71 o 
   7  -3   1      224.98      197.27      6.46 o 
   8  -3   1      692.19      700.60     12.97 o 
   9  -3   1      704.93      675.74     13.46 o 
  10  -3   1        3.71        2.73      3.07 o 
  11  -3   1       80.98      118.49      7.19 o 
 -11  -2   1       81.44       64.68      4.85 o 
 -10  -2   1      385.15      396.97      9.38 o 
  -9  -2   1       34.50       40.79      3.67 o 
  -8  -2   1      305.92      301.09      7.20 o 
  -7  -2   1      810.93      837.79     20.48 o 
  -6  -2   1      171.62      148.55      5.54 o 
  -5  -2   1     1870.09     1690.25     19.03 o 
  -4  -2   1     3770.92     3980.86     33.64 o 
  -3  -2   1      538.24      661.92      8.45 o 
  -2  -2   1     1659.17     2066.66     14.44 o 
  -1  -2   1     3771.16     3797.13     39.60 o 
   0  -2   1       62.96       97.28      3.07 o 
   1  -2   1    11986.48    11976.55     86.70 o 
   2  -2   1     2769.24     2646.23     21.68 o 
   3  -2   1      257.29      386.17      5.88 o 
   4  -2   1     2905.66     2446.52     21.69 o 
   5  -2   1     1445.71     1533.18     16.61 o 
   6  -2   1       38.06       51.15      3.25 o 
   7  -2   1     1026.57      998.11     14.70 o 
   8  -2   1      844.29      752.88     15.19 o 
   9  -2   1       16.64       21.83      3.74 o 
  10  -2   1      361.13      342.49     13.65 o 
  11  -2   1       81.75       86.26      6.37 o 
  12  -2   1        0.33        3.41      3.38 o 
 -11  -1   1       73.49       88.52      5.44 o 
 -10  -1   1        2.75        2.02      2.43 o 
  -9  -1   1      479.46      422.29     10.77 o 
  -8  -1   1      806.32      820.82     14.81 o 
  -7  -1   1       49.03       43.41      4.44 o 
  -6  -1   1     1712.30     1579.06     25.94 o 
  -5  -1   1     1094.50     1090.74     14.32 o 
  -4  -1   1       32.89       15.22      1.89 o 
  -3  -1   1     6921.22     7036.97     52.34 o 
  -2  -1   1     1215.56     1443.84     15.70 o 
  -1  -1   1     9846.98    10020.88     58.26 o 
   1  -1   1     2742.43     3765.55     27.27 o 
   2  -1   1     4680.54     4923.49     35.71 o 
   3  -1   1    17930.62    18206.10    129.34 o 
   4  -1   1     1694.94     1684.84     22.87 o 
   5  -1   1     4038.57     4052.80     34.01 o 
   6  -1   1      677.80      768.57     11.45 o 
   7  -1   1       60.85       61.83     13.48 o 
   8  -1   1      154.59      159.97      6.37 o 
   9  -1   1      534.19      481.09     11.45 o 
  10  -1   1        0.45       -2.53      2.53 o 
  11  -1   1      113.49      110.84      6.85 o 
  12  -1   1       79.66       73.97      6.37 o 
 -11   0   1       26.76       23.17      3.55 o 
 -10   0   1      292.40      308.34      8.32 o 
  -9   0   1      236.99      237.42      6.86 o 
  -8   0   1      247.77      243.09      8.16 o 
  -7   0   1     1745.23     1818.12     22.14 o 
  -6   0   1      737.15      737.58     13.31 o 
  -5   0   1     1601.54     1705.80     19.63 o 
  -4   0   1     7171.10     6805.80     51.96 o 
  -3   0   1      876.69      881.95     10.24 o 
  -1   0   1     6885.32     7705.19     76.80 o 
   2   0   1    10198.18    11435.82     80.81 o 
   3   0   1      576.21      594.00      7.47 o 
   4   0   1    13280.18    13707.75     96.51 o 
   5   0   1      924.21      864.04     31.40 o 
   6   0   1      229.56      191.24     11.95 o 
   7   0   1      468.83      462.67      9.62 o 
   8   0   1      630.94      601.78     11.90 o 
   9   0   1       12.93        6.83      4.10 o 
  10   0   1       92.07       93.96      6.02 o 
  11   0   1      160.75      161.72      8.20 o 
  12   0   1        4.25        0.87      3.20 o 
 -11   1   1       14.63       18.72      3.39 o 
 -10   1   1       27.62       34.03      3.84 o 
  -9   1   1      200.48      167.29     12.80 o 
  -8   1   1      773.81      763.68     14.04 o 
  -7   1   1       30.88       21.58      3.11 o 
  -6   1   1      486.96      481.58     10.92 o 
  -5   1   1     2989.08     3004.83     27.81 o 
  -4   1   1      419.89      354.81      6.75 o 
  -3   1   1     3939.40     3896.80     30.98 o 
  -2   1   1      586.58      379.58      6.83 o 
  -1   1   1      879.99     1150.02      8.07 o 
   2   1   1     1719.81     1695.28     25.94 o 
   3   1   1     8638.45     9398.65     66.84 o 
   4   1   1      307.04      262.90      5.49 o 
   5   1   1        6.88       28.33      3.41 o 
   6   1   1      699.51      648.05     10.72 o 
   7   1   1      935.71      926.29     14.08 o 
   8   1   1        3.45       10.73      2.62 o 
   9   1   1      709.90      720.53     13.97 o 
  10   1   1       44.60       42.58      4.70 o 
  11   1   1       94.78      101.69      6.88 o 
  12   1   1       96.90      111.88     12.12 o 
 -11   2   1        5.91        5.11      2.81 o 
 -10   2   1      287.29      269.87      7.73 o 
  -9   2   1      366.23      344.34     10.06 o 
  -8   2   1       24.18       14.91      3.20 o 
  -7   2   1      520.09      470.96     17.41 o 
  -6   2   1      611.77      607.24     10.55 o 
  -5   2   1      170.05      160.86      4.91 o 
  -4   2   1     7358.36     7908.29     81.58 o 
  -3   2   1     2253.27     2128.24     24.45 o 
  -2   2   1     1686.61     1890.12     22.43 o 
  -1   2   1    22112.46    21005.37    220.17 o 
   0   2   1    12342.25    13963.41    144.73 o 
   2   2   1    13765.63    15095.63    109.22 o 
   3   2   1      205.58      177.58      3.86 o 
   4   2   1     3074.89     3100.99     26.41 o 
   5   2   1     4976.63     5176.43     41.85 o 
   6   2   1      990.79     1024.10     13.97 o 
   7   2   1     1784.57     1810.95     33.45 o 
   8   2   1     1022.75     1062.79     16.37 o 
   9   2   1       49.02       43.06      4.32 o 
  10   2   1      138.36      168.07      7.60 o 
  11   2   1      133.94      132.82      7.47 o 
  12   2   1        9.31        2.00      2.76 o 
 -11   3   1       90.32      100.14      5.64 o 
 -10   3   1       42.99       49.28      4.21 o 
  -9   3   1      184.73      161.60      7.51 o 
  -8   3   1      790.18      763.31     14.04 o 
  -7   3   1      285.31      282.31      7.87 o 
  -6   3   1      336.05      291.15      7.29 o 
  -5   3   1     3038.95     3111.48     34.13 o 
  -4   3   1      678.40      948.88     30.89 o 
  -3   3   1      566.61      773.87     18.60 o 
  -2   3   1    10158.09    10841.59    153.78 o 
  -1   3   1      347.14      435.22      8.53 o 
   1   3   1      361.49      418.15      7.17 o 
   2   3   1     1301.45     1260.59     15.70 o 
   3   3   1     7785.33     8104.90     81.24 o 
   4   3   1     4723.96     4980.05     43.18 o 
   5   3   1      123.95      142.92      5.80 o 
   6   3   1      437.02      389.89     15.70 o 
   7   3   1     1302.67     1273.82     17.25 o 
   8   3   1       49.13       59.89      4.46 o 
   9   3   1      446.02      445.30     18.09 o 
  10   3   1      319.78      309.15     10.01 o 
  11   3   1        7.37       10.58      3.62 o 
  12   3   1      105.88      122.37      7.92 o 
 -11   4   1       13.81       15.05      4.02 o 
 -10   4   1      148.57      122.33      5.67 o 
  -9   4   1      555.05      540.91     12.59 o 
  -8   4   1       14.10       19.07      3.35 o 
  -7   4   1      772.69      696.13     12.44 o 
  -6   4   1      787.89      729.04     11.95 o 
  -5   4   1      758.03      681.20     10.49 o 
  -4   4   1     6051.57     5867.40     45.84 o 
  -3   4   1     3779.73     4480.57     50.35 o 
  -2   4   1      835.26      852.91      9.18 o 
  -1   4   1    12913.65    13454.47    134.49 o 
   0   4   1      116.38      127.66      4.44 o 
   1   4   1     1760.41     1697.72     11.15 o 
   2   4   1     3901.47     4027.19     41.99 o 
   3   4   1     1025.83     1134.63     16.04 o 
   4   4   1      471.53      504.85     10.92 o 
   5   4   1     2143.24     2154.84     21.47 o 
   6   4   1      928.31      891.60     13.01 o 
   7   4   1       88.64      102.74      7.34 o 
   8   4   1     1363.57     1276.63     18.44 o 
   9   4   1       40.68       38.06      4.22 o 
  10   4   1      150.00      154.62      7.60 o 
  11   4   1       87.60       87.62      5.18 o 
  12   4   1        1.40        1.79      2.76 o 
 -11   5   1       93.91       93.87     10.92 o 
 -10   5   1       33.09       31.06      7.17 o 
  -9   5   1       65.00       60.85      5.24 o 
  -8   5   1      473.20      457.98     11.26 o 
  -7   5   1      970.06      958.33     15.00 o 
  -6   5   1      276.70      301.01      7.71 o 
  -5   5   1     4625.91     4396.67     37.81 o 
  -4   5   1      848.91      856.32     11.44 o 
  -3   5   1      955.77      849.51     10.08 o 
  -2   5   1     4611.14     4534.26     48.30 o 
  -1   5   1        4.53       12.97      2.39 o 
   0   5   1     1519.60     1516.26     21.16 o 
   1   5   1     9103.42     9670.92    107.52 o 
   2   5   1     2333.78     2711.86     17.81 o 
   3   5   1      540.81      425.32      8.87 o 
   4   5   1     1132.30     1166.38     18.09 o 
   5   5   1      112.83      114.35      5.80 o 
   6   5   1     1311.97     1307.69     22.87 o 
   7   5   1     2284.45     2292.30     25.33 o 
   8   5   1        1.69        1.35      2.28 o 
   9   5   1      432.36      406.32     14.00 o 
  10   5   1      248.12      227.41      7.14 o 
  11   5   1       21.88       19.15      3.48 o 
  12   5   1        5.16        5.84      2.81 o 
 -10   6   1        0.45        7.51      5.80 o 
  -9   6   1      150.48      181.25     12.29 o 
  -8   6   1      140.69      130.74     10.24 o 
  -7   6   1       77.63       94.89      8.53 o 
  -6   6   1     1962.61     1989.29     22.22 o 
  -5   6   1        1.55        0.00      2.56 o 
  -4   6   1     2645.92     2695.93     24.84 o 
  -3   6   1     2025.56     1959.24     19.80 o 
  -2   6   1       87.35      115.47      4.61 o 
  -1   6   1     1724.80     1791.38     25.94 o 
   0   6   1     3066.12     3583.10     43.01 o 
   1   6   1     1667.66     1759.82     15.42 o 
   2   6   1     4821.75     4685.33     28.96 o 
   3   6   1     5526.80     5767.42     42.72 o 
   4   6   1       19.76       35.50      3.07 o 
   5   6   1     1664.51     1599.20     24.58 o 
   6   6   1     1827.39     1947.72     30.04 o 
   7   6   1       15.15       12.97      4.10 o 
   8   6   1      738.19      740.04     19.12 o 
   9   6   1       68.46       48.01      8.87 o 
  10   6   1       35.82       40.82      5.80 o 
  11   6   1      127.43      134.42      7.48 o 
 -10   7   1      185.10      218.80     14.68 o 
  -9   7   1        0.24        2.05      4.78 o 
  -8   7   1      399.48      376.50     16.38 o 
  -7   7   1      812.07      798.07     22.53 o 
  -6   7   1      108.99      106.50      8.53 o 
  -5   7   1     1713.74     1818.35     32.77 o 
  -4   7   1     1391.17     1342.85     25.94 o 
  -3   7   1      269.51      327.35     11.26 o 
  -2   7   1     1916.61     1741.89     27.65 o 
  -1   7   1     1485.23     1536.74     24.24 o 
   0   7   1      615.54      683.37     14.34 o 
   1   7   1    11921.51    12036.18    157.70 o 
   2   7   1     2898.56     3020.43     25.27 o 
   3   7   1      509.94      458.89      7.62 o 
   4   7   1     3222.50     3178.34     27.27 o 
   5   7   1      790.37      865.58     12.97 o 
   6   7   1      388.39      351.57      8.08 o 
   7   7   1     1126.93     1168.26     16.41 o 
   8   7   1        0.79        1.86      5.46 o 
   9   7   1      186.17      196.58      7.84 o 
  10   7   1      159.50      162.03      7.60 o 
  11   7   1        2.12       -2.90      2.90 o 
 -10   8   1        1.35        1.37      5.80 o 
  -9   8   1      150.79      176.82     13.31 o 
  -8   8   1      107.62      139.95     11.26 o 
  -7   8   1      265.67      264.54     13.65 o 
  -6   8   1      606.67      599.06     19.12 o 
  -5   8   1      545.62      580.63     17.75 o 
  -4   8   1      130.17      170.67      9.90 o 
  -3   8   1     5098.70     5064.54     63.83 o 
  -2   8   1      314.85      278.20     10.24 o 
  -1   8   1      850.83      915.49     18.43 o 
   0   8   1     1493.44     1524.45     24.92 o 
   1   8   1     1019.08      919.58     17.75 o 
   2   8   1      262.79      222.67      4.92 o 
   3   8   1     2215.79     1964.27     15.53 o 
   4   8   1      120.82      127.34      4.34 o 
   5   8   1     2646.76     2346.27     27.48 o 
   6   8   1     2472.23     2408.68     24.98 o 
   7   8   1       23.99       26.10      3.01 o 
   8   8   1      229.50      216.58      7.48 o 
   9   8   1      297.97      315.04      9.53 o 
  10   8   1        0.58        2.44      3.01 o 
  11   8   1       60.25       65.37      5.79 o 
  -9   9   1       12.11       14.00      6.83 o 
  -8   9   1      123.37      130.05     11.26 o 
  -7   9   1      513.87      516.80     19.12 o 
  -6   9   1        1.99        5.46      4.78 o 
  -5   9   1      470.79      462.86     16.38 o 
  -4   9   1     1281.53     1312.81     27.31 o 
  -3   9   1       59.74       44.37      5.80 o 
  -2   9   1     2010.60     1991.07     32.43 o 
  -1   9   1      985.71     1058.51     21.16 o 
   0   9   1        2.40        0.68      2.05 o 
   1   9   1     2976.95     3077.23     41.99 o 
   2   9   1     1822.11     1757.59     28.33 o 
   3   9   1      314.45      361.48     11.61 o 
   4   9   1     1555.65     1601.49     14.66 o 
   5   9   1     1188.56     1129.29     15.19 o 
   6   9   1        1.42        3.82      2.04 o 
   7   9   1      393.05      383.80      9.29 o 
   8   9   1       49.27       41.67      4.08 o 
   9   9   1       33.66       26.52      3.98 o 
  10   9   1      166.39      175.43      8.08 o 
  11   9   1       39.96       49.14      5.19 o 
  -9  10   1       91.25       90.12     11.26 o 
  -8  10   1      217.48      227.68     14.68 o 
  -7  10   1        0.04       -4.44      4.44 o 
  -6  10   1      358.54      361.48     16.04 o 
  -5  10   1      258.25      277.17     13.65 o 
  -4  10   1      135.49      114.01      9.22 o 
  -3  10   1     2651.13     2647.47     42.33 o 
  -2  10   1     2025.97     2100.30     34.82 o 
  -1  10   1      288.42      294.58     11.26 o 
   0  10   1     3323.86     3410.04     47.11 o 
   1  10   1      639.31      577.90     15.36 o 
   2  10   1      279.36      317.45     11.26 o 
   3  10   1      201.96      206.86      9.22 o 
   4  10   1        2.19        4.78      3.07 o 
   5  10   1       20.95       25.26      4.44 o 
   6  10   1      704.69      686.10     16.73 o 
   7  10   1      358.61      359.73      9.05 o 
   8  10   1      108.59      103.72      5.67 o 
   9  10   1      542.50      516.95     12.67 o 
  10  10   1       14.82        7.85      3.41 o 
  -8  11   1       69.19       62.47      9.90 o 
  -7  11   1      312.01      355.34     17.41 o 
  -6  11   1      229.55      258.74     14.68 o 
  -5  11   1      105.74       85.34      9.22 o 
  -4  11   1     1234.80     1191.98     27.65 o 
  -3  11   1      147.93      149.17      9.90 o 
  -2  11   1      321.27      291.51     12.29 o 
  -1  11   1     1194.71     1233.96     25.26 o 
   0  11   1        1.00        6.14      3.41 o 
   1  11   1     3685.30     3680.04     50.86 o 
   2  11   1     1570.12     1614.90     29.36 o 
   3  11   1       10.80        5.12      2.73 o 
   4  11   1      127.60      139.61      8.53 o 
   5  11   1     1123.94     1073.53     24.58 o 
   6  11   1      112.21       93.19      7.85 o 
  -7  12   1        4.53       10.24      6.49 o 
  -6  12   1      180.82      209.24     13.65 o 
  -5  12   1      575.88      584.04     20.48 o 
  -4  12   1       12.60        7.17      5.46 o 
  -3  12   1     1028.00      952.35     24.58 o 
  -2  12   1     1077.52     1047.59     24.92 o 
  -1  12   1        0.48        4.78      3.75 o 
   0  12   1     1514.30     1481.78     29.36 o 
   1  12   1      791.01      803.53     20.48 o 
   2  12   1       79.31       71.00      6.83 o 
   3  12   1      669.61      760.52     20.14 o 
   4  12   1      452.52      458.77     15.70 o 
   5  12   1       59.93       70.32      7.17 o 
   6  12   1      498.18      506.22     17.75 o 
   7  12   1      104.73      126.98     10.24 o 
  -6  13   1      134.79      125.96     11.61 o 
  -5  13   1       39.13       49.84      8.19 o 
  -4  13   1      512.30      481.98     18.77 o 
  -3  13   1      231.13      261.81     13.65 o 
  -2  13   1       44.96       37.21      6.49 o 
  -1  13   1      742.31      694.30     20.14 o 
   0  13   1      225.05      229.38     11.61 o 
   1  13   1      171.39      146.44      9.22 o 
   2  13   1      639.11      643.78     19.12 o 
   3  13   1      251.19      274.78     12.63 o 
   4  13   1      143.63      164.87     10.24 o 
   5  13   1      583.17      616.47     19.80 o 
   6  13   1       36.00       36.87      6.49 o 
   7  13   1      108.80      116.06     10.24 o 
   8  13   1      229.90      257.72     15.02 o 
  -5  14   1      310.55      326.33     17.07 o 
  -4  14   1       30.62       22.53      6.83 o 
  -3  14   1      126.13      130.39     10.58 o 
  -2  14   1      365.79      343.05     15.36 o 
  -1  14   1       55.30       49.50      6.83 o 
   0  14   1      623.42      572.44     18.77 o 
   1  14   1      826.57      788.85     22.19 o 
   2  14   1       37.57       38.23      6.14 o 
   3  14   1      413.50      426.00     16.38 o 
   4  14   1      627.25      646.17     20.48 o 
   5  14   1        3.60       -1.37      3.41 o 
   6  14   1      318.49      338.61     16.04 o 
   7  14   1      153.18      200.37     13.31 o 
  -4  15   1      283.81      297.65     16.04 o 
  -3  15   1      279.75      260.79     14.68 o 
  -2  15   1        1.30        5.46      4.78 o 
  -1  15   1      415.04      416.10     17.41 o 
   0  15   1      559.66      545.13     19.12 o 
   1  15   1        2.34        2.05      4.10 o 
   2  15   1      368.36      403.81     16.73 o 
   3  15   1      151.78      134.49     10.24 o 
   4  15   1       74.70       74.75      8.53 o 
   5  15   1      426.15      439.31     18.43 o 
   6  15   1      163.73      168.28     12.29 o 
  -2  16   1      300.64      282.63     15.36 o 
  -1  16   1      109.57       95.92      9.90 o 
   0  16   1      289.43      295.26     15.02 o 
   1  16   1      706.84      680.30     22.53 o 
   2  16   1       12.86       17.75      5.80 o 
   3  16   1      207.29      243.04     14.00 o 
   4  16   1      108.54      109.57     10.24 o 
   5  16   1        0.34        2.73      4.44 o 
   1  17   1        3.93        2.73      4.10 o 
  -2 -16   2      129.79      128.35     11.26 o 
  -1 -16   2      141.75      145.75     11.95 o 
   0 -16   2        7.87        4.10      5.46 o 
   1 -16   2      276.38      273.76     15.36 o 
   2 -16   2      166.75      144.05     11.95 o 
  -5 -15   2       56.60       63.83      8.87 o 
  -4 -15   2      145.07      158.38     11.95 o 
  -3 -15   2      420.08      490.85     19.80 o 
  -2 -15   2      217.35      231.09     13.65 o 
  -1 -15   2       59.85       73.05      8.87 o 
   0 -15   2      463.05      439.99     18.09 o 
   1 -15   2       65.50       59.39      8.19 o 
   2 -15   2      185.44      185.35     12.29 o 
   3 -15   2      561.13      549.91     20.82 o 
   4 -15   2      121.37      128.69     11.95 o 
  -6 -14   2       18.04       16.04      5.46 o 
  -5 -14   2      160.86      172.04     12.63 o 
  -4 -14   2      163.29      139.95     10.92 o 
  -3 -14   2       35.85       39.25      6.83 o 
  -2 -14   2      145.12      173.74     11.26 o 
  -1 -14   2      949.96      919.93     25.26 o 
   0 -14   2      151.24      152.58     10.92 o 
   1 -14   2      297.76      290.48     14.34 o 
   2 -14   2      389.06      353.98     15.70 o 
   3 -14   2        0.77       -1.37      4.78 o 
   4 -14   2      403.25      410.64     18.09 o 
   5 -14   2      280.05      259.08     15.36 o 
  -7 -13   2        2.94       -3.75      3.75 o 
  -6 -13   2      108.11      127.32     11.26 o 
  -5 -13   2      272.58      280.93     14.68 o 
  -4 -13   2        7.78       11.95      5.12 o 
  -3 -13   2      535.03      568.00     19.12 o 
  -2 -13   2      567.53      572.44     18.77 o 
  -1 -13   2       11.91       10.58      4.44 o 
   0 -13   2     1112.29     1146.24     27.31 o 
   1 -13   2      502.15      445.11     16.38 o 
   2 -13   2       73.90       61.44      7.17 o 
   3 -13   2      283.97      258.06     12.97 o 
   4 -13   2       94.52       94.89      9.56 o 
   5 -13   2       61.59       52.91      8.19 o 
   6 -13   2      316.04      341.69     17.41 o 
   7 -13   2       83.79       86.36     10.92 o 
  -6 -12   2      191.94      196.27     12.63 o 
  -5 -12   2       61.96       61.44      7.85 o 
  -4 -12   2      906.32      950.65     25.26 o 
  -3 -12   2      126.27      136.20      9.56 o 
  -2 -12   2      783.23      825.03     22.19 o 
  -1 -12   2      954.82      945.87     23.55 o 
   0 -12   2      141.73      125.27      8.87 o 
   1 -12   2      330.72      344.76     13.65 o 
   2 -12   2     1171.69     1111.42     25.60 o 
   3 -12   2       82.63       71.00      7.51 o 
   4 -12   2      115.57      115.72      9.56 o 
   5 -12   2      367.31      338.61     15.70 o 
   6 -12   2       80.71       73.39      9.22 o 
   7 -12   2      127.06      130.39     11.95 o 
   8 -12   2      154.75      187.74     15.02 o 
  -8 -11   2      232.32      265.91     14.34 o 
  -5 -11   2      474.01      496.66     18.09 o 
  -4 -11   2       96.31      103.09      8.53 o 
  -3 -11   2      541.96      585.41     18.09 o 
  -2 -11   2     2204.54     2222.84     38.23 o 
  -1 -11   2      389.81      337.25     13.31 o 
   0 -11   2     1745.50     1775.34     32.43 o 
   1 -11   2     1815.87     1804.69     32.77 o 
   2 -11   2      100.28      107.87      8.19 o 
   3 -11   2      856.13      826.74     21.50 o 
   4 -11   2       83.94       64.51      7.51 o 
   5 -11   2        0.26        3.07      4.44 o 
   6 -11   2      332.19      349.54     16.04 o 
   7 -11   2      284.65      316.77     16.04 o 
   8 -11   2       25.79       23.89      7.51 o 
  -9 -10   2      164.45      200.71     12.63 o 
  -8 -10   2        2.75        6.83      4.44 o 
  -7 -10   2      469.29      489.83     17.07 o 
  -6 -10   2      463.27      455.01     15.36 o 
  -5 -10   2       39.70       30.04      4.78 o 
  -4 -10   2      708.80      783.06     13.80 o 
  -3 -10   2     1780.30     1891.74     33.79 o 
  -2 -10   2       11.64        7.17      3.41 o 
  -1 -10   2     3816.19     3927.52     53.59 o 
   0 -10   2        6.48        8.87      3.41 o 
   1 -10   2     4525.33     4614.99     60.42 o 
   2 -10   2     2136.65     2034.76     34.48 o 
   3 -10   2      578.57      535.57     16.38 o 
   4 -10   2       25.25       21.16      5.12 o 
   5 -10   2      432.34      447.16     16.38 o 
   6 -10   2      273.46      268.30     14.00 o 
   7 -10   2       61.17       71.34      8.87 o 
   8 -10   2      228.85      264.88     15.36 o 
   9 -10   2        1.34        2.39      6.14 o 
  -9  -9   2       24.80       31.75      6.49 o 
  -8  -9   2      146.11      145.75     10.24 o 
  -7  -9   2       13.05       15.36      4.44 o 
  -6  -9   2      426.68      418.15     14.34 o 
  -5  -9   2     1430.44     1482.46     27.65 o 
  -4  -9   2      175.75      204.47      9.22 o 
  -3  -9   2      437.90      435.80     13.48 o 
  -2  -9   2     3357.19     3434.62     32.35 o 
  -1  -9   2     2003.55     2095.72     21.92 o 
   0  -9   2      156.35      150.53      7.85 o 
   1  -9   2      641.65      738.33     17.75 o 
   2  -9   2        3.95        0.68      2.73 o 
   3  -9   2      537.48      524.65     15.36 o 
   4  -9   2     1553.29     1522.06     29.36 o 
   5  -9   2      199.61      171.01     10.24 o 
   6  -9   2     1162.43     1197.44     27.65 o 
   7  -9   2      874.72      868.72     24.58 o 
   8  -9   2        0.72       -1.37      5.12 o 
   9  -9   2       90.31       97.97     10.58 o 
  10  -9   2       30.45       31.06      7.85 o 
 -10  -8   2       80.66       74.41      8.53 o 
  -9  -8   2      243.62      210.27     12.63 o 
  -8  -8   2       30.42       30.38      5.80 o 
  -7  -8   2      293.66      280.59     12.29 o 
  -6  -8   2      719.94      723.65     18.77 o 
  -5  -8   2       17.12       14.68      3.75 o 
  -4  -8   2      373.44      366.95     11.95 o 
  -3  -8   2     1049.34     1019.94     19.46 o 
  -2  -8   2      210.53      205.72      5.88 o 
  -1  -8   2     3784.65     3627.15     32.11 o 
   0  -8   2     3260.72     3408.53     53.93 o 
   1  -8   2       48.27       44.55      2.87 o 
   2  -8   2     3280.31     3315.57     37.55 o 
   3  -8   2     2170.57     2182.22     34.13 o 
   4  -8   2      194.93      208.90     10.24 o 
   5  -8   2     1084.32     1130.54     24.58 o 
   6  -8   2      311.86      295.95     13.31 o 
   7  -8   2       19.48       27.65      6.49 o 
   8  -8   2      270.44      288.78     14.68 o 
   9  -8   2      123.21      112.64     10.58 o 
  10  -8   2       17.55       18.77      6.83 o 
 -10  -7   2      156.17      155.10      8.21 o 
  -9  -7   2        4.42        8.24      5.63 o 
  -8  -7   2      379.17      368.61     10.50 o 
  -7  -7   2      239.34      229.94      7.84 o 
  -6  -7   2       16.67       15.99      2.77 o 
  -5  -7   2     1391.08     1305.99     24.24 o 
  -4  -7   2      443.91      432.83     12.29 o 
  -3  -7   2       96.78       95.58      5.80 o 
  -2  -7   2     3270.57     3248.24     40.62 o 
  -1  -7   2     2558.00     2594.60     29.70 o 
   0  -7   2      204.59      190.73      4.91 o 
   1  -7   2     4149.43     4284.96     40.28 o 
   2  -7   2     1754.60     1791.55     17.71 o 
   3  -7   2      216.85      192.43      9.22 o 
   4  -7   2     1458.54     1518.58     28.84 o 
   5  -7   2      147.57      156.59      5.30 o 
   6  -7   2      344.57      376.16     14.34 o 
   7  -7   2     1460.81     1386.54     29.36 o 
   8  -7   2      194.94      204.47     12.29 o 
   9  -7   2      229.92      247.13     14.00 o 
  10  -7   2      161.92      159.41     12.29 o 
 -10  -6   2       44.52       44.19      5.29 o 
  -9  -6   2      449.64      445.99     12.80 o 
  -8  -6   2      225.62      230.19      8.32 o 
  -7  -6   2      140.59      138.91     12.29 o 
  -6  -6   2     1126.98     1093.78     16.05 o 
  -5  -6   2      190.40      158.17      5.55 o 
  -4  -6   2      595.42      595.65     14.34 o 
  -3  -6   2     2874.66     2744.07     35.50 o 
  -2  -6   2        6.72        7.85      2.05 o 
  -1  -6   2     4354.57     4375.81     44.72 o 
   0  -6   2     7280.28     7579.46     64.00 o 
   1  -6   2      371.97      353.23      6.83 o 
   2  -6   2     2823.32     2895.60     28.84 o 
   3  -6   2     2322.30     2375.07     24.06 o 
   4  -6   2      123.38      134.04      4.42 o 
   5  -6   2     2795.64     2846.79     26.97 o 
   6  -6   2      957.97     1036.06     14.51 o 
   7  -6   2       46.68       53.26      4.02 o 
   8  -6   2       68.72       82.40      5.08 o 
   9  -6   2       38.08       47.11      7.17 o 
  10  -6   2        4.66        6.49      5.46 o 
  11  -6   2       75.35      101.72     10.92 o 
 -11  -5   2       21.01       21.05      3.56 o 
 -10  -5   2      113.14      106.75      5.64 o 
  -9  -5   2       17.87        9.95      2.74 o 
  -8  -5   2     1406.32     1405.50     17.19 o 
  -7  -5   2     1944.58     1943.23     19.81 o 
  -6  -5   2        1.96        1.04      1.44 o 
  -5  -5   2      554.43      525.85      9.65 o 
  -4  -5   2     1871.70     1670.43     18.34 o 
  -3  -5   2     1653.11     1819.37     25.94 o 
  -2  -5   2     5403.40     5014.02     55.30 o 
  -1  -5   2     2589.23     2520.49     31.06 o 
   0  -5   2      699.51      829.06     10.00 o 
   1  -5   2    15837.22    16209.04    112.41 o 
   2  -5   2     2296.97     2288.90     23.55 o 
   3  -5   2     1447.27     1588.46     15.79 o 
   4  -5   2     1595.32     1585.06     16.52 o 
   5  -5   2      850.04      834.64     11.71 o 
   6  -5   2      918.98      869.45     12.93 o 
   7  -5   2     1195.80     1173.35     16.33 o 
   8  -5   2       55.34       50.18      4.18 o 
   9  -5   2        0.59       -0.36      2.90 o 
  10  -5   2      199.94      212.43     13.48 o 
  11  -5   2      141.95      137.56     11.61 o 
 -11  -4   2      174.21      194.34      8.98 o 
 -10  -4   2        2.96        1.55      2.46 o 
  -9  -4   2       49.99       49.01      4.23 o 
  -8  -4   2       32.30       37.12      3.44 o 
  -7  -4   2       14.17       12.39      3.56 o 
  -6  -4   2      472.62      442.58      8.82 o 
  -5  -4   2      264.34      229.00      5.31 o 
  -4  -4   2       82.65       83.34      3.21 o 
  -3  -4   2    12809.50    12643.37     89.67 o 
  -2  -4   2    15461.53    15675.60    153.26 o 
  -1  -4   2      242.71      295.95      7.51 o 
   0  -4   2     8584.73     9019.16     64.55 o 
   1  -4   2      208.73      144.06      3.75 o 
   2  -4   2     5774.87     5890.64     43.75 o 
   3  -4   2     6308.95     6429.45     48.10 o 
   4  -4   2     1859.91     1633.16     16.47 o 
   5  -4   2        7.49        4.78      1.64 o 
   6  -4   2     1632.95     1523.75     17.78 o 
   7  -4   2       46.25       45.03      3.69 o 
   8  -4   2      404.78      420.44      9.96 o 
   9  -4   2      212.43      203.01      7.58 o 
  10  -4   2       10.46        3.41      2.90 o 
  11  -4   2      171.14      193.84      8.89 o 
 -11  -3   2       42.17       35.91      4.25 o 
 -10  -3   2      276.14      269.22      8.20 o 
  -9  -3   2      168.83      162.85      6.20 o 
  -8  -3   2      266.58      251.28      6.88 o 
  -7  -3   2     1597.94     1542.60     16.85 o 
  -6  -3   2      174.86      182.39      5.60 o 
  -5  -3   2      771.12      750.04      9.57 o 
  -4  -3   2     6859.76     6909.97     44.20 o 
  -3  -3   2     1140.46      995.10     11.70 o 
  -2  -3   2     6899.75     6962.08     72.02 o 
  -1  -3   2     4847.58     4819.80     51.20 o 
   0  -3   2      389.35      442.04      8.53 o 
   1  -3   2     5977.45     6720.95     48.26 o 
   2  -3   2     1882.92     1913.30     16.63 o 
   3  -3   2       57.23       46.08      2.38 o 
   4  -3   2     5799.70     6078.21     46.31 o 
   5  -3   2     3531.12     3260.83     28.70 o 
   6  -3   2        0.82        1.18      1.56 o 
   7  -3   2     1320.52     1295.40     23.04 o 
   8  -3   2      714.95      717.00     16.04 o 
   9  -3   2       37.56       46.09      8.70 o 
  10  -3   2      199.53      215.80      8.26 o 
  11  -3   2       18.04        9.60      3.60 o 
  12  -3   2       20.50       20.94      4.51 o 
 -11  -2   2      222.53      226.27      7.94 o 
 -10  -2   2        8.47       10.15      3.24 o 
  -9  -2   2      334.56      329.33      8.25 o 
  -8  -2   2      404.06      380.61      8.25 o 
  -7  -2   2        7.31       11.39      2.44 o 
  -6  -2   2      885.00      817.74     10.74 o 
  -5  -2   2     1257.45     1211.31     12.72 o 
  -4  -2   2        9.75       12.57      1.50 o 
  -3  -2   2     6875.83     6797.20     69.43 o 
  -2  -2   2     1766.01     1571.75     12.27 o 
  -1  -2   2     4175.88     4492.45     47.45 o 
   0  -2   2    14567.81    14681.26    152.24 o 
   1  -2   2    20160.52    20645.31    149.03 o 
   2  -2   2      484.89      635.21      7.12 o 
   3  -2   2     6857.84     6864.77     97.28 o 
   4  -2   2     3556.69     3529.70     28.95 o 
   5  -2   2      446.67      476.78     11.26 o 
   6  -2   2     3310.30     2900.40     27.82 o 
   7  -2   2      464.51      441.39      9.27 o 
   8  -2   2      263.49      235.01     12.97 o 
   9  -2   2      707.62      673.47     13.36 o 
  10  -2   2       60.15       54.34      4.91 o 
  11  -2   2       28.12       32.60      4.59 o 
  12  -2   2       64.23       62.96     16.90 o 
 -11  -1   2       11.07       12.36      3.14 o 
 -10  -1   2      239.52      209.98      7.15 o 
  -9  -1   2      257.85      261.26      7.40 o 
  -8  -1   2       62.03       57.17      5.11 o 
  -7  -1   2     1161.79     1127.21     13.74 o 
  -6  -1   2      472.36      416.21      7.40 o 
  -5  -1   2      452.22      435.00      6.99 o 
  -4  -1   2     5954.44     5803.99     45.14 o 
  -3  -1   2     1560.06     1456.91     14.72 o 
  -2  -1   2      847.43      973.53      8.66 o 
  -1  -1   2    13852.50    13152.01     94.01 o 
   0  -1   2     1069.74     1035.30     14.00 o 
   1  -1   2     5215.21     6197.83     62.03 o 
   2  -1   2      398.17      459.68      4.46 o 
   3  -1   2     2208.39     2173.25     18.22 o 
   4  -1   2      281.13      236.72      4.83 o 
   5  -1   2     6231.75     6150.20     47.66 o 
   6  -1   2      186.44      135.50      4.94 o 
   7  -1   2      639.69      618.58     10.96 o 
   8  -1   2      632.08      571.07     12.46 o 
   9  -1   2       86.10       79.25      5.31 o 
  10  -1   2      136.16      150.19      7.85 o 
  11  -1   2       68.85       61.88      5.64 o 
  12  -1   2        2.39        1.53      3.25 o 
 -11   0   2      126.36      116.44      6.37 o 
 -10   0   2        8.68       15.77      3.77 o 
  -9   0   2      399.71      365.25      8.64 o 
  -8   0   2      802.39      806.74     12.04 o 
  -7   0   2      347.46      374.27      7.58 o 
  -6   0   2      536.54      538.49     10.26 o 
  -5   0   2     5140.06     4958.34     33.91 o 
  -4   0   2     1256.33     1398.80     13.12 o 
  -3   0   2     6167.10     6612.59     46.57 o 
  -2   0   2      149.58      162.23      3.79 o 
  -1   0   2      413.49      316.06      3.87 o 
   0   0   2    13708.78    13735.39    153.95 o 
   2   0   2    23347.06    22673.53    160.27 o 
   3   0   2     3596.97     3895.24     41.56 o 
   4   0   2    10030.65    10219.44     60.21 o 
   5   0   2      776.18      835.79     10.98 o 
   6   0   2     9266.82     9537.62     71.91 o 
   7   0   2      562.73      499.52      9.76 o 
   8   0   2      341.71      371.39     29.01 o 
   9   0   2      429.28      424.44     23.21 o 
  10   0   2      133.81      134.94      6.88 o 
  11   0   2       15.01       11.25      3.74 o 
  12   0   2       64.62       76.04      6.39 o 
 -11   1   2        0.61        5.28      2.74 o 
 -10   1   2       41.52       36.50      3.76 o 
  -9   1   2       99.47      109.63      6.61 o 
  -8   1   2        9.73       13.22      2.43 o 
  -7   1   2      832.03      827.87     15.15 o 
  -6   1   2     2710.33     2847.34     27.52 o 
  -5   1   2      807.34      776.79     11.10 o 
  -4   1   2     2990.98     2824.13     20.71 o 
  -3   1   2     1656.69     1666.58     11.48 o 
  -2   1   2      424.31      401.04      4.34 o 
  -1   1   2    11374.55    12055.17     72.25 o 
   0   1   2     2264.52     2135.90     17.12 o 
   1   1   2     3923.40     3522.52     61.10 o 
   2   1   2    23322.98    24061.17    266.76 o 
   3   1   2    34084.90    33655.42    240.76 o 
   4   1   2     1029.75      995.49      8.58 o 
   5   1   2    10926.49    11073.81     80.19 o 
   6   1   2      184.06      155.13      9.90 o 
   7   1   2      271.97      281.43      7.47 o 
   8   1   2       93.98       86.31      7.51 o 
   9   1   2       37.92       22.62      3.75 o 
  10   1   2      138.25      161.68      7.47 o 
  11   1   2      274.94      250.27      9.65 o 
  12   1   2       16.83       13.82      4.10 o 
 -11   2   2      102.89      113.04      5.99 o 
 -10   2   2       34.95       43.74      3.99 o 
  -9   2   2       34.25       27.12      3.19 o 
  -8   2   2      628.98      591.61     10.06 o 
  -7   2   2      594.74      612.36      9.41 o 
  -6   2   2      245.64      243.87      5.55 o 
  -5   2   2     4301.00     4462.19     68.44 o 
  -4   2   2     1638.72     1507.93     12.43 o 
  -3   2   2     3156.87     3204.69     19.02 o 
  -2   2   2    15977.23    16091.33     92.30 o 
  -1   2   2      741.22      864.18      6.99 o 
   0   2   2       69.31      119.55      3.07 o 
   1   2   2      941.99      879.01     10.92 o 
   2   2   2      175.38      216.75      4.78 o 
   3   2   2     9586.54    10166.86     72.46 o 
   4   2   2     5426.00     5403.47     33.70 o 
   5   2   2      522.99      493.46     13.46 o 
   6   2   2      972.31      923.11     10.41 o 
   7   2   2     2386.49     2308.27     24.72 o 
   8   2   2        0.93       -0.17      1.93 o 
   9   2   2      658.53      676.21     13.36 o 
  10   2   2      100.68       95.78      8.02 o 
  11   2   2        0.70        0.91      2.87 o 
  12   2   2       62.07       71.79      6.39 o 
 -11   3   2       12.03       10.58      3.28 o 
 -10   3   2       48.87       45.37      3.95 o 
  -9   3   2      195.28      203.81      6.51 o 
  -8   3   2       60.08       74.37      5.96 o 
  -7   3   2      351.89      350.78      7.03 o 
  -6   3   2     1415.33     1438.59     18.23 o 
  -5   3   2       12.30       22.88      2.46 o 
  -4   3   2     1419.16     1458.46     12.15 o 
  -3   3   2     7864.41     7692.11     55.78 o 
  -2   3   2      749.88      776.17      5.99 o 
  -1   3   2    11388.26    11049.16    150.87 o 
   0   3   2      479.15      523.28      8.87 o 
   1   3   2     1144.72     1065.68     14.00 o 
   2   3   2     2296.06     2264.83     24.92 o 
   3   3   2    10870.60    11307.06    110.60 o 
   4   3   2      172.81      225.08      5.46 o 
   5   3   2     3025.60     3182.33     28.00 o 
   6   3   2     1473.11     1445.76     17.00 o 
   7   3   2       71.46       68.49      6.83 o 
   8   3   2     1074.34     1050.75     33.28 o 
   9   3   2       32.63       37.27      4.27 o 
  10   3   2       12.53       24.13      4.44 o 
  11   3   2      130.42      130.11      9.22 o 
  12   3   2       19.36        8.87      4.10 o 
 -11   4   2       84.85       64.51      9.90 o 
 -10   4   2      156.62      163.03      6.44 o 
  -9   4   2        0.76        3.60      2.12 o 
  -8   4   2      449.01      412.21      8.36 o 
  -7   4   2      384.29      386.60      8.08 o 
  -6   4   2      350.53      359.70      8.36 o 
  -5   4   2     2521.30     2404.13     24.20 o 
  -4   4   2      692.47      754.25     11.13 o 
  -3   4   2       12.49       75.02      2.39 o 
  -2   4   2     9797.70     9730.54     79.04 o 
  -1   4   2     1316.79     1186.19     10.82 o 
   0   4   2     2353.99     2569.65     30.04 o 
   1   4   2      160.95      133.12      4.44 o 
   2   4   2     1152.39      995.45     27.31 o 
   3   4   2      488.04      503.83      9.56 o 
   4   4   2     5489.91     5822.67     62.12 o 
   5   4   2      371.08      291.80      9.22 o 
   6   4   2      385.36      434.40      8.45 o 
   7   4   2     1710.62     1611.51     19.55 o 
   8   4   2       50.89       46.79      3.98 o 
   9   4   2      154.04      156.47      6.88 o 
  10   4   2      364.25      349.80     10.37 o 
  11   4   2       87.99       78.86      6.28 o 
  12   4   2       56.06       65.18      6.39 o 
 -10   5   2       83.58       81.92      9.56 o 
  -9   5   2      272.36      275.12     14.68 o 
  -8   5   2      389.22      411.67     10.58 o 
  -7   5   2        2.11        4.04      1.83 o 
  -6   5   2      752.63      699.34     12.13 o 
  -5   5   2       47.25       51.22      3.44 o 
  -4   5   2     1020.00     1000.87      9.80 o 
  -3   5   2     6277.38     6947.65     52.42 o 
  -2   5   2      419.09      333.65      3.96 o 
  -1   5   2     8074.47     8455.46     88.75 o 
   0   5   2     6162.78     6617.66     70.32 o 
   1   5   2     1456.98     1630.95     21.85 o 
   2   5   2       56.20       52.88      3.75 o 
   3   5   2     1103.30     1324.76     18.09 o 
   4   5   2      998.33     1133.27     17.75 o 
   5   5   2      732.96      749.59     14.68 o 
   6   5   2     2603.60     2616.75     35.84 o 
   7   5   2       72.14       49.87      9.05 o 
   8   5   2      444.73      427.82     11.09 o 
   9   5   2      313.70      292.83      9.05 o 
  10   5   2        2.07        1.20      2.77 o 
  11   5   2      286.67      268.78     10.01 o 
  12   5   2       26.22       26.10      4.57 o 
 -10   6   2       43.68       39.25      8.19 o 
  -9   6   2        0.30        4.78      4.78 o 
  -8   6   2      445.51      401.42     16.73 o 
  -7   6   2     2089.91     2081.52     38.57 o 
  -6   6   2      335.46      322.91     13.31 o 
  -5   6   2     1809.30     1621.52     18.62 o 
  -4   6   2     3068.74     3154.48     45.74 o 
  -3   6   2        6.94       12.89      1.47 o 
  -2   6   2     5095.46     5381.16     32.55 o 
  -1   6   2      766.00     1169.11     19.46 o 
   0   6   2     5745.23     6987.34     75.44 o 
   1   6   2     3009.81     2955.37     36.18 o 
   2   6   2     3004.08     3128.80     24.98 o 
   3   6   2      129.04      139.61      4.78 o 
   4   6   2     1602.34     1724.82     23.55 o 
   5   6   2      726.69      708.97     14.34 o 
   6   6   2      698.09      741.06     16.38 o 
   7   6   2     2198.52     2192.80     33.45 o 
   8   6   2      123.43      105.13      7.85 o 
   9   6   2       11.54       17.07      5.12 o 
  10   6   2      211.72      208.90     11.95 o 
  11   6   2       10.57        9.24      3.44 o 
  12   6   2       10.76        9.08      4.27 o 
 -10   7   2        2.65        3.07      5.80 o 
  -9   7   2      162.88      161.80     12.29 o 
  -8   7   2       48.57       61.44      8.53 o 
  -7   7   2       58.80       52.23      7.51 o 
  -6   7   2      790.05      752.33     21.16 o 
  -5   7   2     1007.40      940.75     22.19 o 
  -4   7   2      892.39      973.52     21.50 o 
  -3   7   2     3959.76     3968.14     51.88 o 
  -2   7   2       82.93      121.52      6.83 o 
  -1   7   2      114.46      125.27      6.49 o 
   0   7   2     3929.27     4060.30     48.81 o 
   1   7   2     5485.48     5720.26     64.17 o 
   2   7   2     1187.33     1113.25      9.00 o 
   3   7   2     5063.61     5317.52     43.44 o 
   4   7   2      255.69      245.43      7.51 o 
   5   7   2      943.46      989.22     18.09 o 
   6   7   2     1899.37     1930.99     29.70 o 
   7   7   2        1.48        0.68      2.73 o 
   8   7   2      445.16      462.86     15.02 o 
   9   7   2      276.68      267.27     12.63 o 
  10   7   2        3.06        2.29      2.77 o 
  11   7   2      101.01      120.18      7.34 o 
  -9   8   2       30.57       41.64      8.19 o 
  -8   8   2      146.59      166.58     12.29 o 
  -7   8   2      417.76      403.13     16.73 o 
  -6   8   2      149.60      149.85     10.58 o 
  -5   8   2       15.52       12.29      4.78 o 
  -4   8   2     2848.81     2809.27     43.35 o 
  -3   8   2      732.23      692.93     17.75 o 
  -2   8   2     1344.39     1218.26     23.21 o 
  -1   8   2     1643.25     1717.65     27.65 o 
   0   8   2      170.33      160.77      7.51 o 
   1   8   2     2363.25     2284.62     32.09 o 
   2   8   2     1193.06     1203.27     12.54 o 
   3   8   2        1.64        1.32      1.14 o 
   4   8   2     1528.59     1520.63     13.33 o 
   5   8   2     2530.55     2602.80     24.38 o 
   6   8   2        5.00        9.92      2.28 o 
   7   8   2      431.80      448.15      9.65 o 
   8   8   2      197.26      210.72      7.23 o 
   9   8   2       22.22       25.32      4.61 o 
  10   8   2      206.12      241.53      9.05 o 
  11   8   2       26.07       25.64      4.34 o 
  -9   9   2       82.09       80.56     10.24 o 
  -8   9   2      225.66      257.37     15.02 o 
  -7   9   2        3.06        8.19      5.12 o 
  -6   9   2      374.84      389.82     16.04 o 
  -5   9   2      290.93      318.48     14.00 o 
  -4   9   2       24.00       48.81      6.49 o 
  -3   9   2     2464.24     2375.76     38.23 o 
  -2   9   2     1131.24     1033.93     22.19 o 
  -1   9   2       53.54       49.50      5.12 o 
   0   9   2     1866.94     1845.65     29.36 o 
   1   9   2     1875.90     1874.67     29.36 o 
   2   9   2      164.07      137.56      7.17 o 
   3   9   2     1853.00     1924.16     30.04 o 
   4   9   2     1350.84     1465.65     16.62 o 
   5   9   2      168.53      149.94      5.19 o 
   6   9   2     1570.52     1603.57     26.80 o 
   7   9   2        4.26       -0.27      1.80 o 
   8   9   2      215.21      200.08      8.87 o 
   9   9   2      287.79      291.72      9.17 o 
  10   9   2       25.67       15.91      3.74 o 
  11   9   2       26.06       29.38      4.51 o 
  -8  10   2        0.31       10.58      5.80 o 
  -7  10   2      323.91      310.97     16.04 o 
  -6  10   2      136.86      147.12     11.26 o 
  -5  10   2      266.84      282.29     13.65 o 
  -4  10   2      846.78      877.60     22.87 o 
  -3  10   2     1061.81      938.70     22.53 o 
  -2  10   2       41.49       62.81      6.49 o 
  -1  10   2     2997.64     3028.42     43.69 o 
   0  10   2      608.92      603.84     16.04 o 
   1  10   2      877.29      861.21     19.12 o 
   2  10   2     2186.87     2125.90     33.45 o 
   3  10   2       76.99       78.17      6.14 o 
   4  10   2     2763.80     2679.56     39.94 o 
   5  10   2     2274.50     2364.84     37.55 o 
   7  10   2        7.05        1.71      2.73 o 
   8  10   2      100.23      104.64      5.55 o 
   9  10   2      173.75      183.81      7.60 o 
  10  10   2       71.20       82.84      6.03 o 
  -8  11   2      304.56      294.58     17.07 o 
  -7  11   2       94.78       95.92     10.58 o 
  -6  11   2      237.89      247.48     14.34 o 
  -5  11   2      567.34      595.99     20.48 o 
  -4  11   2       41.45       40.28      6.83 o 
  -3  11   2      969.83      916.85     23.21 o 
  -2  11   2     1071.75      987.51     23.21 o 
  -1  11   2       30.62       15.02      4.44 o 
   0  11   2     2027.82     1935.43     33.11 o 
   1  11   2     1600.48     1432.63     26.97 o 
   2  11   2        5.84        3.07      2.73 o 
   3  11   2      605.99      580.97     16.04 o 
   4  11   2       23.50       37.89      5.12 o 
   5  11   2      271.68      219.83     10.58 o 
   6  11   2      155.91      140.98      8.87 o 
  -7  12   2      220.22      208.90     14.68 o 
  -6  12   2      198.55      203.78     13.65 o 
  -5  12   2        8.84        7.17      5.46 o 
  -4  12   2      556.75      593.60     19.80 o 
  -3  12   2      442.34      442.38     16.73 o 
  -2  12   2       45.22       68.27      7.51 o 
  -1  12   2      993.52     1010.72     23.55 o 
   0  12   2      512.44      430.44     14.68 o 
   1  12   2      336.35      320.52     12.63 o 
   2  12   2     2063.55     1877.74     33.11 o 
   3  12   2      781.91      745.84     19.46 o 
   4  12   2      172.38      157.70      9.22 o 
   5  12   2      486.19      455.70     15.70 o 
   6  12   2       18.16       23.21      5.12 o 
   7  12   2       35.96       54.27      6.83 o 
   8  12   2      336.13      355.68     16.04 o 
  -6  13   2       38.39       27.65      7.85 o 
  -5  13   2      309.06      351.59     17.07 o 
  -4  13   2      196.93      187.40     12.29 o 
  -3  13   2      119.52      114.69      9.90 o 
  -2  13   2      758.51      769.39     21.85 o 
  -1  13   2       52.20       46.42      6.49 o 
   0  13   2      495.63      496.66     16.38 o 
   1  13   2     1077.80      929.48     22.53 o 
   2  13   2      212.16      202.76     10.58 o 
   3  13   2      425.87      426.34     15.36 o 
   4  13   2      629.01      614.42     18.77 o 
   5  13   2        0.13       -1.02      3.07 o 
   6  13   2      183.88      195.59     11.26 o 
   7  13   2      233.99      271.37     14.00 o 
   8  13   2        7.74       11.61      5.12 o 
   9  13   2       82.04       88.75     10.24 o 
  -5  14   2       18.91       17.41      6.83 o 
  -4  14   2      187.32      186.72     12.97 o 
  -3  14   2      385.75      367.97     16.73 o 
  -2  14   2       13.98       17.75      5.80 o 
  -1  14   2      484.77      479.93     17.41 o 
   0  14   2      451.17      405.18     15.70 o 
   1  14   2       11.37        7.85      4.44 o 
   2  14   2      655.98      609.98     19.12 o 
   3  14   2      660.44      651.97     19.80 o 
   4  14   2       12.87        5.12      4.10 o 
   5  14   2      472.88      482.66     17.75 o 
   6  14   2      147.44      150.53     10.92 o 
   7  14   2        8.74        2.39      4.44 o 
   8  14   2      155.64      196.96     13.31 o 
  -4  15   2      165.60      160.77     12.63 o 
  -3  15   2       20.65       15.02      6.14 o 
  -2  15   2      380.72      399.03     17.41 o 
  -1  15   2      239.64      182.96     11.95 o 
   0  15   2       21.92       16.04      5.46 o 
   1  15   2      288.59      255.67     13.31 o 
   2  15   2       85.92       86.02      8.53 o 
   3  15   2      173.20      184.67     11.61 o 
   4  15   2      615.17      610.67     20.14 o 
   5  15   2       66.10       74.75      8.53 o 
   6  15   2       86.94       93.87      9.56 o 
   7  15   2      184.77      191.49     12.97 o 
  -2  16   2       14.63        4.10      5.46 o 
  -1  16   2       83.44       72.02      8.87 o 
   0  16   2      489.34      454.33     18.77 o 
   1  16   2      196.80      211.98     12.97 o 
   2  16   2      247.72      247.48     13.65 o 
   3  16   2      344.69      335.20     16.04 o 
   4  16   2       18.34       14.68      5.46 o 
   5  16   2      163.22      180.57     12.63 o 
   0  17   2        0.23        0.34      4.44 o 
   1  17   2      341.55      353.98     16.73 o 
   2  17   2      237.54      234.16     14.00 o 
   0 -16   3      256.55      248.50     14.68 o 
  -4 -15   3      341.92      407.91     18.77 o 
  -3 -15   3       87.74       90.12      9.90 o 
  -2 -15   3      186.50      205.49     13.65 o 
  -1 -15   3      306.85      313.70     15.70 o 
   0 -15   3        0.86       -3.75      4.44 o 
   1 -15   3      216.75      217.10     13.31 o 
   2 -15   3      354.31      326.67     16.38 o 
   3 -15   3       17.40       22.19      6.83 o 
   4 -15   3      172.98      180.91     13.65 o 
  -5 -14   3      247.95      272.39     15.70 o 
  -4 -14   3        4.09        0.34      4.44 o 
  -3 -14   3      408.31      434.53     18.43 o 
  -2 -14   3      411.94      401.42     17.41 o 
  -1 -14   3        9.76        1.37      4.10 o 
   0 -14   3      358.20      342.71     16.04 o 
   1 -14   3      490.33      475.49     18.09 o 
   2 -14   3       15.38       17.41      5.46 o 
   3 -14   3      384.77      384.01     16.73 o 
   4 -14   3      285.02      286.73     15.36 o 
   5 -14   3       21.70       20.82      7.17 o 
  -6 -13   3      139.47      150.53     12.29 o 
  -5 -13   3       14.52       10.24      5.12 o 
  -4 -13   3      284.15      284.34     14.68 o 
  -3 -13   3      143.61      165.21     11.26 o 
  -2 -13   3       19.30       24.92      5.80 o 
  -1 -13   3      870.91      887.16     24.24 o 
   0 -13   3      742.72      678.59     20.82 o 
   1 -13   3      179.23      167.26     10.92 o 
   2 -13   3      792.81      776.22     22.53 o 
   3 -13   3      133.59      130.74     10.24 o 
   4 -13   3      110.95      103.43      9.90 o 
   5 -13   3      337.51      315.40     15.70 o 
   6 -13   3       17.54       25.26      7.51 o 
   7 -13   3       85.41       95.58     11.26 o 
  -6 -12   3       47.22       60.08      8.53 o 
  -5 -12   3      302.87      303.11     15.02 o 
  -4 -12   3      181.57      182.96     11.61 o 
  -3 -12   3      288.11      313.35     14.34 o 
  -2 -12   3     1342.01     1283.80     29.01 o 
  -1 -12   3       76.43       74.07      7.51 o 
   0 -12   3      729.78      643.44     19.12 o 
   1 -12   3      930.78      902.18     23.21 o 
   2 -12   3        5.62        0.34      4.10 o 
   3 -12   3      658.04      585.75     18.77 o 
   4 -12   3      674.68      655.04     20.82 o 
   5 -12   3       21.18       11.95      5.46 o 
   6 -12   3      194.29      192.52     12.97 o 
   7 -12   3      131.81      151.22     12.63 o 
  -8 -11   3        2.68        8.19      5.12 o 
  -7 -11   3      254.01      264.88     13.65 o 
  -4 -11   3      557.31      590.87     19.46 o 
  -3 -11   3      778.16      800.11     21.85 o 
  -2 -11   3        3.64        9.22      4.10 o 
  -1 -11   3      791.08      723.65     19.80 o 
   0 -11   3      582.36      558.78     17.07 o 
   1 -11   3        2.37        4.44      3.41 o 
   2 -11   3     2377.48     2255.61     38.23 o 
   3 -11   3      778.50      757.45     20.48 o 
   4 -11   3      436.44      361.14     14.68 o 
   5 -11   3      331.11      334.86     14.68 o 
   6 -11   3       99.10       88.75      9.22 o 
   7 -11   3        0.59       11.26      6.49 o 
   8 -11   3       98.64      112.30     11.61 o 
  -8 -10   3      354.15      394.94     16.73 o 
  -7 -10   3      140.72      141.32     10.58 o 
  -6 -10   3      209.90      238.60     11.95 o 
  -5 -10   3      682.19      697.03     19.12 o 
  -4 -10   3      394.55      399.37     14.00 o 
  -3 -10   3       69.90       82.62      6.66 o 
  -2 -10   3     2527.14     2523.91     40.96 o 
  -1 -10   3     1137.78     1044.52     23.21 o 
   0 -10   3      435.31      415.42     14.00 o 
   1 -10   3     1379.58     1333.29     26.28 o 
   2 -10   3       86.88       72.02      6.49 o 
   3 -10   3     1399.21     1202.22     25.60 o 
   4 -10   3      481.92      469.01     16.04 o 
   5 -10   3       96.64       72.02      7.85 o 
   6 -10   3       40.17       48.81      7.17 o 
   7 -10   3      249.60      253.62     14.34 o 
   8 -10   3      123.12      118.11     11.26 o 
   9 -10   3       86.33       93.19     10.58 o 
  -9  -9   3      230.11      241.33     14.00 o 
  -8  -9   3       81.83       85.68      8.53 o 
  -7  -9   3      145.67      160.09     10.58 o 
  -6  -9   3      527.67      521.92     16.73 o 
  -5  -9   3      180.60      179.89      9.56 o 
  -4  -9   3      544.36      600.09     16.38 o 
  -3  -9   3     1648.26     1682.83     29.01 o 
  -2  -9   3      272.26      208.54      6.75 o 
  -1  -9   3     1019.01     1062.04     20.82 o 
   0  -9   3     2637.19     2700.39     26.39 o 
   1  -9   3        9.76        7.51      3.07 o 
   2  -9   3     3235.17     3074.16     44.03 o 
   3  -9   3     1688.04     1479.73     27.65 o 
   4  -9   3       24.40       36.87      5.80 o 
   5  -9   3      431.99      409.96     15.02 o 
   6  -9   3      768.48      782.02     21.85 o 
   7  -9   3        4.40        3.41      5.12 o 
   8  -9   3      521.86      529.77     19.80 o 
   9  -9   3      104.01      103.77     10.58 o 
  10  -9   3       26.45       35.50      8.53 o 
  -9  -8   3        0.06       -3.75      4.10 o 
  -8  -8   3      298.93      305.50     14.34 o 
  -7  -8   3      290.47      302.43     13.65 o 
  -6  -8   3        2.40       -0.68      2.73 o 
  -5  -8   3      821.59      880.67     20.82 o 
  -4  -8   3      585.83      607.94     16.04 o 
  -3  -8   3       77.06       97.28      6.83 o 
  -2  -8   3     2606.60     2657.61     27.11 o 
  -1  -8   3     1859.14     1778.11     23.21 o 
   0  -8   3       13.81       17.05      2.56 o 
   1  -8   3     2983.07     2930.52     74.24 o 
   2  -8   3     1841.99     1731.87     18.20 o 
   3  -8   3       55.96       61.79      5.80 o 
   4  -8   3      885.89      885.79     20.48 o 
   5  -8   3      310.09      283.32     11.95 o 
   6  -8   3      490.73      461.50     16.04 o 
   7  -8   3      832.55      818.20     22.87 o 
   8  -8   3       36.37       36.18      7.17 o 
   9  -8   3       42.35       44.03      7.85 o 
  10  -8   3      113.16      120.84     11.26 o 
 -10  -7   3        3.20       10.92      5.12 o 
  -9  -7   3      270.76      266.25     14.00 o 
  -8  -7   3       54.69       63.49      7.51 o 
  -7  -7   3      182.36      170.33     10.24 o 
  -6  -7   3     1415.49     1413.51     27.99 o 
  -5  -7   3      950.69      873.50     20.14 o 
  -4  -7   3      306.75      311.99     10.92 o 
  -3  -7   3     1638.72     1633.00     26.62 o 
  -2  -7   3      185.66      181.25      7.85 o 
  -1  -7   3      521.55      555.49      9.51 o 
   0  -7   3     1584.79     1584.44     17.33 o 
   1  -7   3      569.30      512.58     15.36 o 
   2  -7   3     1068.96     1066.36     17.07 o 
   3  -7   3     2910.13     3105.23     27.70 o 
   4  -7   3      277.83      255.47      6.23 o 
   5  -7   3      637.74      634.56     10.66 o 
   6  -7   3     1373.13     1282.65     17.04 o 
   7  -7   3      153.03      154.29     10.58 o 
   8  -7   3      409.12      452.28     17.07 o 
   9  -7   3      339.73      343.39     15.70 o 
  10  -7   3        2.75       -3.41      4.78 o 
  11  -7   3       82.19       69.29      9.90 o 
 -10  -6   3      196.23      234.50     13.65 o 
  -9  -6   3       12.92       16.04      5.12 o 
  -8  -6   3      370.60      339.30     14.34 o 
  -7  -6   3      516.99      526.35     16.73 o 
  -6  -6   3      134.13      150.53      8.87 o 
  -5  -6   3      328.78      335.20     11.61 o 
  -4  -6   3     1040.02     1084.11     21.16 o 
  -3  -6   3      210.90      263.86      9.56 o 
  -2  -6   3     3798.16     3989.30     48.47 o 
  -1  -6   3     2085.04     2053.19     29.01 o 
   0  -6   3      558.20      586.11      8.92 o 
   1  -6   3     2488.94     2498.34     30.21 o 
   2  -6   3     1986.42     2011.84     23.38 o 
   3  -6   3      122.03      137.28      4.26 o 
   4  -6   3     1780.46     1932.47     19.78 o 
   5  -6   3     1354.44     1254.30     15.55 o 
   6  -6   3      167.01      198.42      6.31 o 
   7  -6   3      662.58      631.03     11.86 o 
   8  -6   3      273.74      274.10      8.44 o 
   9  -6   3       25.63       37.15      4.32 o 
  10  -6   3      191.32      214.02     12.97 o 
  11  -6   3       18.44       28.33      7.51 o 
 -10  -5   3       13.13       20.16      3.59 o 
  -9  -5   3      124.00      128.08      5.98 o 
  -8  -5   3      255.38      252.10     10.50 o 
  -7  -5   3       33.07       43.23      4.80 o 
  -6  -5   3     1421.50     1386.31     15.81 o 
  -5  -5   3      886.82      864.97     19.12 o 
  -4  -5   3       33.04       35.50      4.10 o 
  -3  -5   3     4753.64     5000.03     58.03 o 
  -2  -5   3     1491.79     1459.59     22.87 o 
  -1  -5   3       48.25      110.25      5.46 o 
   0  -5   3     2570.74     2557.35     39.25 o 
   1  -5   3     3829.07     4154.57     33.29 o 
   2  -5   3     1958.49     2012.15     18.78 o 
   3  -5   3     3624.84     3810.78     46.42 o 
   4  -5   3     1428.68     1572.19     16.81 o 
   5  -5   3       30.67       52.90      5.80 o 
   6  -5   3     1311.41     1351.64     16.91 o 
   7  -5   3       57.79       45.53      3.69 o 
   8  -5   3      156.54      172.64      6.71 o 
   9  -5   3      296.57      328.65     12.97 o 
  10  -5   3        7.47        5.15      3.11 o 
  11  -5   3       78.12       92.07      6.46 o 
 -10  -4   3      291.47      311.70      9.12 o 
  -9  -4   3      254.51      267.17      7.91 o 
  -8  -4   3       20.56       20.90      3.00 o 
  -7  -4   3     1187.45     1183.74     14.96 o 
  -6  -4   3      759.27      759.97     13.15 o 
  -5  -4   3      521.37      456.56     11.78 o 
  -4  -4   3     2570.30     2443.39     29.01 o 
  -3  -4   3      577.79      592.58     13.31 o 
  -2  -4   3     1750.13     1731.99     25.26 o 
  -1  -4   3     5075.15     5132.81     57.00 o 
   0  -4   3     1922.16     2107.49     19.31 o 
   1  -4   3     6634.26     6424.05     47.66 o 
   2  -4   3     6314.02     6808.34     50.42 o 
   3  -4   3     1575.26     1456.48     17.92 o 
   4  -4   3     4205.52     3993.51     33.03 o 
   5  -4   3     1994.88     2235.76     21.93 o 
   6  -4   3       83.66       94.55      4.51 o 
   7  -4   3     1266.03     1224.99     16.50 o 
   8  -4   3      402.76      373.56      9.39 o 
   9  -4   3        0.39        1.71      2.41 o 
  10  -4   3       52.78       63.53     10.75 o 
  11  -4   3       38.87       47.11      5.15 o 
  12  -4   3        1.65        4.78      5.46 o 
 -11  -3   3       72.62       72.85      6.71 o 
 -10  -3   3        6.21        7.29      3.00 o 
  -9  -3   3      226.84      203.44      6.88 o 
  -8  -3   3      552.86      511.04     10.69 o 
  -7  -3   3      111.11      106.57      4.60 o 
  -6  -3   3     1268.77     1199.45     14.03 o 
  -5  -3   3     2183.57     1966.86     18.11 o 
  -4  -3   3        9.47        3.08      1.35 o 
  -3  -3   3     5099.68     4943.99    101.04 o 
  -2  -3   3     5317.62     5368.34     59.05 o 
  -1  -3   3       10.42        7.51      2.05 o 
   0  -3   3    14381.95    13782.50    135.51 o 
   1  -3   3     1430.62     1270.59     12.43 o 
   2  -3   3      511.64      485.44      6.76 o 
   3  -3   3     7238.91     6826.62     72.71 o 
   4  -3   3     3275.14     3049.07     26.05 o 
   5  -3   3      221.50      156.38      4.81 o 
   6  -3   3     1496.53     1461.97     18.43 o 
   7  -3   3      554.09      539.78     13.48 o 
   8  -3   3      165.71      196.89     19.80 o 
   9  -3   3      507.72      508.45     11.45 o 
  10  -3   3       22.85       22.14      3.93 o 
  11  -3   3       19.06       28.24      4.95 o 
  12  -3   3       55.85       71.00      8.53 o 
 -11  -2   3        8.60       15.02      3.59 o 
 -10  -2   3      198.76      193.32      7.15 o 
  -9  -2   3      107.06      104.85      6.05 o 
  -8  -2   3        2.79        1.17      2.01 o 
  -7  -2   3      444.19      429.57      8.52 o 
  -6  -2   3      839.76      789.10     13.60 o 
  -5  -2   3       80.68       96.47      5.66 o 
  -4  -2   3     7752.55     7345.56     46.87 o 
  -3  -2   3     1436.75     1385.33     15.56 o 
  -2  -2   3      926.98      848.14     10.61 o 
  -1  -2   3     2908.07     2813.71     33.45 o 
   0  -2   3     3812.92     3641.81     40.96 o 
   1  -2   3      436.73      485.02      6.12 o 
   2  -2   3     2573.46     2324.42     28.50 o 
   3  -2   3     5664.82     5333.45     43.86 o 
   4  -2   3      474.77      483.27     12.97 o 
   5  -2   3     2593.54     2386.00     22.20 o 
   6  -2   3        5.15        2.78      3.75 o 
   7  -2   3      992.59      983.23     21.50 o 
   8  -2   3     2137.02     2179.82     24.85 o 
   9  -2   3      112.71       96.26      5.54 o 
  10  -2   3      134.47      166.54      7.47 o 
  11  -2   3       51.28       52.07      5.63 o 
  12  -2   3       18.27       29.01      6.83 o 
 -11  -1   3      101.63      108.54      6.14 o 
 -10  -1   3       20.08       23.36      3.31 o 
  -9  -1   3       64.91       47.62      4.03 o 
  -8  -1   3      750.08      687.97     11.46 o 
  -7  -1   3      349.47      365.92      7.74 o 
  -6  -1   3      512.27      478.90      8.30 o 
  -5  -1   3     2390.70     2340.90     20.00 o 
  -4  -1   3      601.22      516.10      7.45 o 
  -3  -1   3     2430.14     2517.09     18.96 o 
  -2  -1   3     3005.39     2749.58     23.99 o 
  -1  -1   3     4576.25     4471.70    112.13 o 
   0  -1   3    14652.60    15257.41    116.40 o 
   1  -1   3       56.11       78.85      3.54 o 
   2  -1   3       94.15      175.79      2.80 o 
   3  -1   3     1615.73     1470.54     11.15 o 
   4  -1   3     3746.55     3626.56     23.78 o 
   5  -1   3      101.03      104.79      8.70 o 
   6  -1   3      604.73      434.06      8.21 o 
   7  -1   3      960.51      980.76     13.88 o 
   8  -1   3      114.71      110.59      5.67 o 
   9  -1   3      613.24      600.63     12.54 o 
  10  -1   3      159.69      126.63      6.63 o 
  11  -1   3       49.91       62.44      7.85 o 
  12  -1   3      114.38      107.18      9.90 o 
 -11   0   3       57.98       59.56      5.03 o 
 -10   0   3       55.13       46.13      4.49 o 
  -9   0   3      467.28      442.37     11.19 o 
  -8   0   3        0.39        1.44      2.03 o 
  -7   0   3      852.77      714.53     17.19 o 
  -6   0   3     1705.67     1702.12     16.96 o 
  -5   0   3      283.87      325.93      9.00 o 
  -4   0   3     5046.33     5276.35     35.18 o 
  -3   0   3     1543.39     1376.18     12.20 o 
  -2   0   3     3025.15     3166.37     21.66 o 
  -1   0   3    26447.10    24631.15    335.26 o 
   0   0   3     7262.93     7803.01     46.38 o 
   2   0   3     5509.04     5293.22     55.47 o 
   3   0   3     5810.72     6061.25     36.73 o 
   4   0   3     1510.94     1594.35     12.48 o 
   5   0   3     2027.69     1821.42     23.25 o 
   6   0   3     4048.69     3966.22     47.74 o 
   7   0   3      547.06      520.56      9.90 o 
   8   0   3     4246.33     4151.05     38.73 o 
   9   0   3        5.60        3.75      2.41 o 
  10   0   3      274.97      272.44     11.44 o 
  11   0   3       44.45       44.18      6.31 o 
  12   0   3       18.52       19.46      6.14 o 
 -11   1   3      142.11      136.40      6.47 o 
 -10   1   3      130.32      129.21      6.02 o 
  -9   1   3       79.14       61.24      4.16 o 
  -8   1   3      851.21      813.30     12.31 o 
  -7   1   3      241.38      231.33      6.14 o 
  -6   1   3       88.16       78.51      3.59 o 
  -5   1   3     4483.31     4401.81     31.42 o 
  -4   1   3     4325.09     4772.58     27.52 o 
  -3   1   3      338.08      431.07      5.00 o 
  -2   1   3     5687.57     5568.60     34.92 o 
  -1   1   3     4334.85     3948.81     25.27 o 
   0   1   3     3655.18     3623.64     22.95 o 
   1   1   3      866.14     1077.25     10.45 o 
   2   1   3     9692.00    10896.97     77.23 o 
   3   1   3     4015.55     3358.05     21.52 o 
   4   1   3     7250.91     7469.34     55.43 o 
   5   1   3     2493.07     2542.68     18.44 o 
   6   1   3     1989.23     2079.43     16.46 o 
   7   1   3     1700.21     1620.42     19.30 o 
   8   1   3       52.66       45.64      4.08 o 
   9   1   3       52.54       51.20      4.34 o 
  10   1   3        2.61        2.36      4.10 o 
  11   1   3       27.79       18.94      3.98 o 
  12   1   3       47.91       54.27      8.19 o 
 -11   2   3       20.14       20.12      3.48 o 
 -10   2   3       60.27       44.43      4.13 o 
  -9   2   3      223.59      235.94      7.11 o 
  -8   2   3       63.26       71.71      4.51 o 
  -7   2   3      107.36       85.25      4.03 o 
  -6   2   3     1087.67      971.23     12.01 o 
  -5   2   3      483.67      485.08      7.50 o 
  -4   2   3     4049.27     3808.00     22.82 o 
  -3   2   3     6352.05     7160.74     44.98 o 
  -2   2   3      847.39      875.42      7.02 o 
  -1   2   3     8977.75     9724.12     56.83 o 
   0   2   3    11873.68    12188.69     71.63 o 
   1   2   3     1158.27     1392.08     12.49 o 
   2   2   3    16767.65    17885.92    128.47 o 
   3   2   3      728.47      617.91      8.03 o 
   4   2   3      220.21      159.22      3.14 o 
   5   2   3     1806.14     1803.82     14.29 o 
   6   2   3     2157.86     2101.14     16.66 o 
   7   2   3       83.42       87.47      4.59 o 
   8   2   3     1497.14     1370.40     18.58 o 
   9   2   3      134.25      126.53      6.03 o 
  10   2   3        3.99        5.77      2.77 o 
  11   2   3      159.44      170.17     19.12 o 
  12   2   3       55.05       40.62      7.51 o 
 -10   3   3      158.35      161.15      6.51 o 
  -9   3   3        0.79        3.73      2.23 o 
  -8   3   3      157.87      168.67      8.30 o 
  -7   3   3      657.64      671.39     10.26 o 
  -6   3   3       43.15       29.16      2.52 o 
  -5   3   3     1617.66     1450.11     14.12 o 
  -4   3   3     1779.27     1690.92     12.30 o 
  -3   3   3      108.87      246.27      3.62 o 
  -2   3   3    12161.93    12545.89     71.29 o 
  -1   3   3     9070.06    10143.61     59.38 o 
   0   3   3     2381.16     2614.82     17.29 o 
   1   3   3     5409.95     5636.04     33.68 o 
   2   3   3    14220.27    15399.75     88.43 o 
   3   3   3     2339.44     2528.22     21.20 o 
   4   3   3    10441.51    10811.66     76.94 o 
   5   3   3      848.49      992.47     12.59 o 
   6   3   3      487.07      480.48      6.57 o 
   7   3   3     2706.78     2722.38     27.27 o 
   8   3   3       97.80       92.20      7.00 o 
   9   3   3      139.23      151.04      6.39 o 
  10   3   3      224.84      213.80     14.34 o 
  11   3   3       21.58       19.59      6.49 o 
  12   3   3       28.65       32.09      6.83 o 
 -10   4   3       25.13       14.48      4.10 o 
  -9   4   3      274.99      255.72      7.32 o 
  -8   4   3      183.87      188.86      6.49 o 
  -7   4   3       27.72       40.49      4.62 o 
  -6   4   3     1232.49     1227.44     13.47 o 
  -5   4   3      603.18      513.28      7.60 o 
  -4   4   3      379.63      398.59      6.08 o 
  -3   4   3     3689.06     3305.75     19.64 o 
  -2   4   3     2683.62     2928.51     35.51 o 
  -1   4   3     2014.68     1898.49     17.44 o 
   0   4   3     2291.28     2622.19     20.65 o 
   1   4   3      429.93      512.03      5.66 o 
   2   4   3     2355.14     2104.24     17.41 o 
   3   4   3    14370.81    14633.13    141.32 o 
   4   4   3      456.52      446.14      9.90 o 
   5   4   3      908.45      837.66     15.36 o 
   6   4   3      775.78      745.06      8.64 o 
   7   4   3       53.53       59.87      3.98 o 
   8   4   3      678.75      666.23     16.90 o 
   9   4   3      294.07      288.61     12.29 o 
  10   4   3       20.98       18.08      3.74 o 
  11   4   3       90.60       98.31      9.22 o 
  12   4   3       87.62       93.53      9.90 o 
 -10   5   3      225.10      244.06     15.02 o 
  -9   5   3       30.23       40.96      7.51 o 
  -8   5   3      241.92      217.98      7.95 o 
  -7   5   3      899.44      947.32     12.97 o 
  -6   5   3      318.91      321.72      6.52 o 
  -5   5   3      860.91      899.95     10.48 o 
  -4   5   3     2156.47     2196.17     18.90 o 
  -3   5   3        0.31       13.08      1.15 o 
  -2   5   3     5126.75     4841.18     31.07 o 
  -1   5   3     5523.34     6298.30     46.43 o 
   0   5   3        1.72        7.17      2.05 o 
   1   5   3    11067.67    11960.31     87.38 o 
   2   5   3     4546.54     4533.28     44.03 o 
   3   5   3        2.16        1.54      0.85 o 
   4   5   3     2070.99     2106.78     26.97 o 
   5   5   3      767.52      741.74     14.34 o 
   6   5   3      259.70      230.41      8.53 o 
   7   5   3     2487.53     2399.32     35.16 o 
   8   5   3      419.51      409.05      9.53 o 
   9   5   3        2.07       -0.25      4.95 o 
  10   5   3      178.23      187.23      7.72 o 
  11   5   3       68.41       69.63      8.19 o 
  12   5   3       13.69       24.92      7.17 o 
 -10   6   3        0.04        0.00      5.80 o 
  -9   6   3      152.44      155.31     12.29 o 
  -8   6   3       66.41       67.59      8.53 o 
  -7   6   3      158.38      125.96      9.90 o 
  -6   6   3     2035.69     1907.78     35.16 o 
  -5   6   3     1355.31     1450.36     17.80 o 
  -4   6   3       12.39       13.23      2.21 o 
  -3   6   3     2574.02     2672.44     16.79 o 
  -2   6   3     2247.31     2275.39     20.34 o 
  -1   6   3     1145.13     1054.42     18.77 o 
   0   6   3     6749.81     6903.71     74.75 o 
   1   6   3       10.05       44.72      3.41 o 
   2   6   3     1726.56     1892.35     33.96 o 
   3   6   3      823.36      811.81     11.09 o 
   4   6   3     1597.58     1631.29     22.53 o 
   5   6   3       99.63      129.37      5.80 o 
   6   6   3     1786.17     1643.58     25.94 o 
   7   6   3        2.87        4.44      3.07 o 
   8   6   3      352.68      366.95     12.97 o 
   9   6   3      277.24      247.82     11.61 o 
  10   6   3       70.09       58.37      7.17 o 
  11   6   3       80.28       93.53      9.22 o 
  12   6   3      107.13      109.23     10.24 o 
  -9   7   3       74.98       94.21     10.58 o 
  -8   7   3       30.70       20.14      6.49 o 
  -7   7   3      152.66      145.75     10.58 o 
  -6   7   3      361.58      395.62     15.36 o 
  -5   7   3      133.55      108.55      8.53 o 
  -4   7   3     1920.40     2062.75     34.82 o 
  -3   7   3      151.94      126.64      7.85 o 
  -2   7   3     1726.59     1866.13     29.36 o 
  -1   7   3     4429.89     4842.67     57.69 o 
   0   7   3     1471.43     1405.66     22.19 o 
   1   7   3     1441.22     1506.36     22.87 o 
   2   7   3     3518.11     3530.76     33.79 o 
   3   7   3       53.43       63.01      2.62 o 
   4   7   3     1415.14     1400.01     14.91 o 
   5   7   3     3008.93     2814.39     35.84 o 
   6   7   3      242.80      210.27      8.53 o 
   7   7   3      967.00      921.29     19.46 o 
   8   7   3      356.51      334.86     12.63 o 
   9   7   3        5.08       -0.68      3.75 o 
  10   7   3      156.36      149.51     10.58 o 
  11   7   3       43.38       36.18      7.17 o 
  12   7   3        0.79        2.93      3.28 o 
  -9   8   3       78.37       75.44     10.24 o 
  -8   8   3      258.81      271.71     15.36 o 
  -7   8   3       13.59       10.58      5.46 o 
  -6   8   3      353.16      314.38     14.68 o 
  -5   8   3     1153.85     1129.85     25.94 o 
  -4   8   3      393.26      451.94     15.36 o 
  -3   8   3     1070.40     1164.67     23.89 o 
  -2   8   3     2055.20     2255.27     34.82 o 
  -1   8   3       78.77       66.22      5.46 o 
   0   8   3     3600.93     3909.09     48.81 o 
   1   8   3     2529.83     2549.17     34.82 o 
   2   8   3      453.42      545.81     12.97 o 
   3   8   3     3538.59     3719.98     46.08 o 
   4   8   3     1232.91     1267.53     14.51 o 
   5   8   3      133.25      152.92      6.83 o 
   6   8   3     1180.74     1232.26     21.85 o 
   7   8   3      111.91       97.97      6.83 o 
   8   8   3       13.35       14.00      4.10 o 
   9   8   3      181.85      202.42     10.92 o 
  10   8   3       54.17       43.69      6.83 o 
  11   8   3       42.86       57.86      5.43 o 
  -8   9   3        2.43        2.73      5.12 o 
  -7   9   3      453.96      433.85     18.09 o 
  -6   9   3       72.57       79.19      8.53 o 
  -5   9   3       99.02      100.70      8.53 o 
  -4   9   3     1167.54     1146.24     25.94 o 
  -3   9   3      879.94      948.60     22.19 o 
  -2   9   3      406.51      359.10     12.97 o 
  -1   9   3     1852.04     1944.64     31.75 o 
   0   9   3     2763.52     2630.75     37.55 o 
   1   9   3        4.48        5.46      2.73 o 
   2   9   3     3306.32     3340.75     43.69 o 
   3   9   3      169.31      210.61      8.53 o 
   4   9   3      817.83      801.48     17.41 o 
   5   9   3     1967.52     2090.15     21.76 o 
   6   9   3      166.88      180.91      8.19 o 
   7   9   3      584.84      614.76     16.04 o 
   8   9   3      908.81      862.24     20.82 o 
   9   9   3       12.24       10.41      3.03 o 
  10   9   3      175.68      191.30     16.90 o 
  11   9   3       33.00       29.51      4.70 o 
  -8  10   3      238.11      248.50     15.70 o 
  -7  10   3       82.45       92.16     10.24 o 
  -6  10   3      176.77      169.31     11.95 o 
  -5  10   3      305.10      305.85     14.34 o 
  -4  10   3       41.84       32.09      6.14 o 
  -3  10   3      193.90      137.56      9.56 o 
  -2  10   3     1684.53     1652.79     30.38 o 
  -1  10   3      648.36      655.38     17.07 o 
   0  10   3      491.01      514.41     14.68 o 
   1  10   3     1850.46     1798.21     29.36 o 
   2  10   3       52.71       46.08      4.78 o 
   3  10   3     1606.89     1547.66     26.62 o 
   4  10   3     2160.85     2153.89     33.79 o 
   5  10   3        0.06        3.75      2.73 o 
   6  10   3     1303.78     1328.86     26.28 o 
   8  10   3        7.41        6.49      3.41 o 
   9  10   3       17.32       17.92      3.49 o 
  10  10   3       24.41       37.97      4.46 o 
  11  10   3       17.06       11.53      3.74 o 
  -7  11   3       87.97       96.60     10.92 o 
  -6  11   3      448.91      427.02     18.43 o 
  -5  11   3        0.50       -1.37      4.78 o 
  -4  11   3      813.01      783.73     22.53 o 
  -3  11   3      150.57      150.87     10.24 o 
  -2  11   3      118.71       83.29      7.51 o 
  -1  11   3     1302.06     1249.67     25.94 o 
   0  11   3     1259.05     1303.60     25.60 o 
   1  11   3       81.17       80.56      6.49 o 
   2  11   3     1722.16     1718.33     29.70 o 
   3  11   3     1224.40     1329.54     25.60 o 
   4  11   3       10.43       10.92      3.41 o 
   5  11   3      290.20      315.06     11.95 o 
   6  11   3       20.05       21.16      4.44 o 
   7  11   3      213.75      210.95     10.92 o 
  -7  12   3      153.91      150.19     12.97 o 
  -6  12   3       16.57       16.04      6.49 o 
  -5  12   3      958.70      939.38     26.97 o 
  -4  12   3      379.11      356.36     16.04 o 
  -3  12   3      117.33      130.39     10.24 o 
  -2  12   3      409.95      370.02     14.68 o 
  -1  12   3      393.06      376.85     14.34 o 
   0  12   3      177.90      162.82      9.56 o 
   1  12   3     1236.87     1198.46     25.26 o 
   2  12   3       88.87       92.50      7.51 o 
   3  12   3      787.81      803.19     19.80 o 
   4  12   3     2396.42     2355.28     38.57 o 
   5  12   3      140.86      133.47      8.53 o 
   6  12   3      379.70      378.21     14.34 o 
   7  12   3      237.79      250.21     12.29 o 
   8  12   3       32.27       34.13      6.14 o 
   9  12   3       45.87       64.51      7.85 o 
  -6  13   3      313.90      356.02     17.75 o 
  -5  13   3       37.36       37.89      7.85 o 
  -4  13   3      277.91      249.52     14.34 o 
  -3  13   3      566.50      535.23     19.12 o 
  -2  13   3       18.45       11.95      5.12 o 
  -1  13   3      674.06      652.31     19.80 o 
   0  13   3      865.00      706.93     19.80 o 
   1  13   3        0.28        3.07      3.41 o 
   2  13   3      538.33      533.52     16.73 o 
   3  13   3      509.27      584.72     17.41 o 
   4  13   3       10.05        6.83      3.75 o 
   5  13   3      381.34      382.31     14.34 o 
   6  13   3       86.30      102.74      8.53 o 
   7  13   3        0.14       -3.07      3.07 o 
   8  13   3      125.55      134.49     10.58 o 
   9  13   3       63.62       69.98      8.53 o 
  -5  14   3      276.16      277.51     16.04 o 
  -4  14   3      188.84      168.97     12.63 o 
  -3  14   3       14.45       28.33      6.83 o 
  -2  14   3      557.69      558.44     19.80 o 
  -1  14   3      441.29      409.27     16.38 o 
   0  14   3       66.95       65.54      7.51 o 
   1  14   3      570.22      517.82     17.41 o 
   2  14   3      279.22      295.95     12.97 o 
   3  14   3       52.27       53.25      6.49 o 
   4  14   3      597.85      596.33     18.77 o 
   5  14   3       88.36      101.38      8.53 o 
   6  14   3       79.72       79.53      8.19 o 
   7  14   3      288.41      332.13     15.36 o 
   8  14   3       43.72       26.62      6.49 o 
  -4  15   3       88.73      102.74     10.92 o 
  -3  15   3      284.13      317.45     16.38 o 
  -2  15   3      163.35      150.53     11.61 o 
  -1  15   3       71.71       64.86      8.19 o 
   0  15   3      439.87      404.84     16.38 o 
   1  15   3       41.06       34.82      6.14 o 
   2  15   3       96.41      106.16      8.87 o 
   3  15   3      317.26      279.22     13.65 o 
   4  15   3       39.39       35.50      6.14 o 
   5  15   3      184.24      185.69     11.95 o 
   6  15   3      317.87      343.73     15.70 o 
   7  15   3       20.54       22.19      6.14 o 
  -2  16   3      250.57      259.76     15.02 o 
  -1  16   3      203.61      188.08     12.97 o 
   0  16   3        8.86        1.37      4.78 o 
   1  16   3      223.00      219.14     12.97 o 
   2  16   3      479.14      462.18     18.43 o 
   3  16   3       19.25       22.19      5.80 o 
   4  16   3      221.90      199.69     12.29 o 
   5  16   3      145.97      134.15     10.92 o 
   6  16   3       20.56        7.51      5.46 o 
   0  17   3      125.15      107.87     10.58 o 
   1  17   3       71.43       57.00      8.19 o 
   2  17   3       57.82       54.62      8.19 o 
   3  17   3      449.99      454.67     18.77 o 
  -2 -15   4      568.28      614.76     22.87 o 
  -1 -15   4       35.23       32.43      7.17 o 
   0 -15   4      252.85      249.52     14.68 o 
   1 -15   4      161.39      143.71     11.61 o 
   2 -15   4        5.17        2.73      4.78 o 
   3 -15   4      191.82      191.49     13.65 o 
  -4 -14   4      199.27      175.45     13.31 o 
  -3 -14   4      291.75      311.31     16.04 o 
  -2 -14   4      116.26      128.00     10.92 o 
  -1 -14   4     1140.59     1261.95     31.06 o 
   0 -14   4      267.45      278.54     14.68 o 
   1 -14   4       24.98       13.31      5.46 o 
   2 -14   4      204.96      178.18     11.95 o 
   3 -14   4      161.99      164.19     11.61 o 
   4 -14   4       56.34       59.74      8.53 o 
   5 -14   4      410.20      409.96     18.77 o 
  -6 -13   4       78.00       83.29      9.90 o 
  -5 -13   4      288.36      288.10     16.04 o 
  -4 -13   4       83.81       90.12      9.56 o 
  -3 -13   4      121.55      133.47     10.58 o 
  -2 -13   4      367.80      412.00     17.07 o 
  -1 -13   4      123.68      101.38      9.22 o 
   0 -13   4      106.31      109.57      9.22 o 
   1 -13   4      782.16      732.19     21.85 o 
   2 -13   4      158.81      139.27     10.24 o 
   3 -13   4      278.08      269.66     13.65 o 
   4 -13   4      528.03      517.48     19.12 o 
   5 -13   4        3.51        3.07      5.80 o 
   6 -13   4      292.21      295.61     16.38 o 
  -5 -12   4       45.85       50.52      8.19 o 
  -4 -12   4      136.83      140.63     10.92 o 
  -3 -12   4      501.41      513.38     18.77 o 
  -2 -12   4       10.64        8.53      4.10 o 
  -1 -12   4      752.76      709.32     21.16 o 
   0 -12   4     1491.26     1449.01     30.72 o 
   1 -12   4        3.18        7.51      4.78 o 
   2 -12   4     1237.24     1161.26     27.31 o 
   3 -12   4      488.79      482.66     17.07 o 
   4 -12   4        3.69       12.63      5.12 o 
   5 -12   4      226.57      219.49     13.31 o 
   6 -12   4      130.83      153.26     11.95 o 
   7 -12   4       47.58       49.15      8.87 o 
  -7 -11   4      137.25      149.17     11.26 o 
  -6 -11   4       11.55        5.12      4.44 o 
  -4 -11   4      504.75      562.54     19.80 o 
  -3 -11   4      175.53      178.18     10.92 o 
  -2 -11   4      949.89      995.02     24.58 o 
  -1 -11   4      223.23      209.93     10.92 o 
   0 -11   4        6.28       12.29      4.10 o 
   1 -11   4      296.28      321.21     12.97 o 
   2 -11   4      190.71      192.52     10.58 o 
   3 -11   4      307.67      251.23     11.95 o 
   4 -11   4      786.76      727.41     20.82 o 
   5 -11   4      282.86      261.81     13.65 o 
   6 -11   4      199.91      192.86     12.63 o 
   7 -11   4      466.95      504.85     20.14 o 
   8 -11   4       18.31       20.48      7.51 o 
  -8 -10   4       42.16       45.40      7.51 o 
  -7 -10   4       65.09       58.71      7.85 o 
  -6 -10   4      543.64      555.03     18.43 o 
  -5 -10   4      210.04      219.14     11.61 o 
  -4 -10   4      220.93      245.43     11.61 o 
  -3 -10   4      714.05      795.66     14.81 o 
  -2 -10   4      133.59      139.23      6.26 o 
  -1 -10   4      984.26      925.39     22.19 o 
   0 -10   4     1745.19     1731.64     31.40 o 
   1 -10   4      119.21      111.96      7.85 o 
   2 -10   4     1176.98     1176.96     25.26 o 
   3 -10   4     4172.60     3969.16     55.30 o 
   4 -10   4      412.11      416.10     15.02 o 
   5 -10   4      573.34      594.62     18.77 o 
   6 -10   4       35.23       36.87      6.83 o 
   7 -10   4      164.30      195.25     12.97 o 
   8 -10   4       68.73       80.56      9.90 o 
   9 -10   4       48.48       64.51      9.56 o 
  -8  -9   4       36.95       24.24      6.49 o 
  -7  -9   4      320.18      336.57     15.02 o 
  -6  -9   4       21.66       23.89      5.46 o 
  -5  -9   4     1375.32     1274.24     26.97 o 
  -4  -9   4     1990.41     1859.31     33.45 o 
  -3  -9   4       23.60       26.97      4.78 o 
  -2  -9   4     1566.62     1635.72     20.96 o 
  -1  -9   4     2006.80     2040.14     23.25 o 
   0  -9   4       14.11       23.51      2.77 o 
   1  -9   4      723.21      760.74     11.95 o 
   2  -9   4      162.87      208.90      9.90 o 
   3  -9   4      485.76      426.34     14.00 o 
   4  -9   4     2664.26     2652.59     41.30 o 
   5  -9   4      341.28      357.05     14.34 o 
   6  -9   4      145.44      147.80     10.24 o 
   7  -9   4      179.48      195.93     11.95 o 
   8  -9   4      277.48      301.07     15.36 o 
   9  -9   4        2.13       -0.68      5.12 o 
  10  -9   4       84.10       94.55     10.92 o 
  -9  -8   4      134.61      139.95     11.61 o 
  -8  -8   4      176.73      211.98     12.97 o 
  -7  -8   4        8.65        9.90      4.44 o 
  -6  -8   4      833.58      789.19     21.50 o 
  -5  -8   4      518.83      501.09     16.04 o 
  -4  -8   4      253.76      234.16     10.58 o 
  -3  -8   4     1366.68     1344.56     25.60 o 
  -2  -8   4      261.27      228.70      9.90 o 
  -1  -8   4     1148.69     1133.49     15.56 o 
   0  -8   4     3296.91     3286.90     30.98 o 
   1  -8   4      569.16      568.15     15.02 o 
   2  -8   4      294.32      254.68     13.14 o 
   3  -8   4     1124.99     1103.64     14.33 o 
   4  -8   4      459.39      447.84      8.78 o 
   5  -8   4      631.99      626.03     17.75 o 
   6  -8   4     1077.35     1053.05     24.24 o 
   7  -8   4        6.81        5.80      5.12 o 
   8  -8   4      196.04      218.12     12.97 o 
   9  -8   4      207.64      240.99     14.34 o 
  10  -8   4        1.56        5.80      5.80 o 
  -9  -7   4       95.88       97.28      9.56 o 
  -8  -7   4       67.42       59.74      7.85 o 
  -7  -7   4      491.81      488.81     17.41 o 
  -6  -7   4      373.61      348.17     14.00 o 
  -5  -7   4      458.68      490.85     15.36 o 
  -4  -7   4     1529.58     1461.30     27.31 o 
  -3  -7   4       12.67        9.22      3.07 o 
  -2  -7   4     2346.16     2274.38     34.48 o 
  -1  -7   4     3378.80     3331.01     31.25 o 
   0  -7   4      573.37      562.14     10.07 o 
   1  -7   4      885.98      834.67     11.80 o 
   2  -7   4     3619.56     3503.97     30.93 o 
   3  -7   4      576.78      623.31     11.26 o 
   4  -7   4     1152.47     1212.44     15.06 o 
   5  -7   4     1049.35     1074.80     14.58 o 
   6  -7   4        2.42        7.25      2.53 o 
   7  -7   4      931.58      947.36     15.06 o 
   8  -7   4      500.78      509.97     18.09 o 
   9  -7   4        1.08        8.53      5.46 o 
  10  -7   4      110.56      129.71     10.92 o 
 -10  -6   4        0.34        0.68      3.75 o 
  -9  -6   4      223.18      239.97     13.65 o 
  -8  -6   4      163.97      167.60     10.92 o 
  -7  -6   4        0.24       -0.68      3.07 o 
  -6  -6   4      615.15      620.91     18.09 o 
  -5  -6   4      994.60     1005.60     22.53 o 
  -4  -6   4        5.53        4.44      2.73 o 
  -3  -6   4     1600.08     1509.09     25.94 o 
  -2  -6   4      927.26      865.65     18.09 o 
  -1  -6   4        4.03        4.44      2.39 o 
   0  -6   4     1413.93     1437.26     43.18 o 
   1  -6   4      935.33      857.09     11.45 o 
   2  -6   4       58.06       65.15      3.25 o 
   3  -6   4     1602.30     1599.77     26.28 o 
   4  -6   4     2344.41     2370.81     23.22 o 
   5  -6   4       65.96       59.74      3.93 o 
   6  -6   4     1120.63     1087.62     17.07 o 
   7  -6   4      308.05      318.79      8.60 o 
   8  -6   4       50.09       67.30      6.49 o 
   9  -6   4      336.20      361.33     10.20 o 
  10  -6   4       51.78       44.03      7.51 o 
 -10  -5   4       95.65       96.23      7.19 o 
  -9  -5   4       98.68       97.46      6.95 o 
  -8  -5   4        3.89        2.93      2.87 o 
  -7  -5   4     1338.62     1311.82     20.61 o 
  -6  -5   4     1506.55     1418.29     28.33 o 
  -5  -5   4        1.14        3.07      2.73 o 
  -4  -5   4     1558.09     1568.14     27.31 o 
  -3  -5   4      320.47      315.74     10.58 o 
  -2  -5   4     5052.25     5578.95     64.86 o 
  -1  -5   4     4318.06     4318.02     51.88 o 
   0  -5   4        8.54        5.98      2.73 o 
   1  -5   4     1791.03     1713.64     17.50 o 
   2  -5   4     3815.05     3815.16     31.85 o 
   3  -5   4     1926.83     1830.02     20.99 o 
   4  -5   4      783.09      736.33     10.69 o 
   5  -5   4     3810.34     3648.94     46.76 o 
   6  -5   4       45.02       44.93      3.44 o 
   7  -5   4      788.71      770.79     12.87 o 
   8  -5   4      578.18      640.77     12.39 o 
   9  -5   4       79.28       67.81      5.05 o 
  10  -5   4      146.71      153.69      7.29 o 
  11  -5   4       54.57       49.50      7.17 o 
 -10  -4   4       30.50       44.15     10.07 o 
  -9  -4   4       10.41       12.11      3.60 o 
  -8  -4   4      193.93      183.58      7.92 o 
  -7  -4   4        3.52        8.27      2.71 o 
  -6  -4   4     2483.43     2421.09     28.10 o 
  -5  -4   4     3211.96     2998.34     31.00 o 
  -4  -4   4      369.03      371.51      8.44 o 
  -3  -4   4     3738.81     3699.84     46.76 o 
  -2  -4   4     5403.85     4889.09     56.66 o 
  -1  -4   4      480.98      525.67     12.63 o 
   0  -4   4      479.21      689.52     14.00 o 
   1  -4   4      361.82      373.05      6.83 o 
   2  -4   4       11.23       17.34      1.80 o 
   3  -4   4     9841.02    10652.42     76.74 o 
   4  -4   4     4801.38     4771.20     63.49 o 
   5  -4   4       81.77       54.13      3.75 o 
   6  -4   4     1078.92      986.70     13.86 o 
   7  -4   4      118.51      106.93      5.15 o 
   8  -4   4      167.23      179.18      6.75 o 
   9  -4   4      265.75      277.24     15.19 o 
  10  -4   4      145.52      136.37      9.39 o 
  11  -4   4        1.16       -2.05      4.10 o 
  12  -4   4       49.98       59.39      8.19 o 
 -10  -3   4       80.80       94.57      9.90 o 
  -9  -3   4      194.03      197.40      7.15 o 
  -8  -3   4      267.05      270.32      7.89 o 
  -7  -3   4      187.57      198.27      6.31 o 
  -6  -3   4      689.77      677.96     13.65 o 
  -5  -3   4       14.35       17.25      3.75 o 
  -4  -3   4     1820.29     1911.99     21.71 o 
  -3  -3   4     1747.83     1679.04     30.38 o 
  -2  -3   4       70.65      128.69      6.14 o 
  -1  -3   4     9942.85    10048.52    103.77 o 
   0  -3   4     5029.20     5063.52     56.32 o 
   1  -3   4        3.23        2.84      1.07 o 
   2  -3   4     5356.48     6035.44     46.76 o 
   3  -3   4     1832.09     1945.25     17.98 o 
   4  -3   4     1819.61     1909.96     18.34 o 
   5  -3   4     1375.45     1408.69     30.04 o 
   6  -3   4      200.87      153.02      5.19 o 
   7  -3   4      208.30      187.86     12.29 o 
   8  -3   4      688.99      697.03     28.84 o 
   9  -3   4       72.15       72.25      4.94 o 
  10  -3   4       56.98       58.34      4.94 o 
  11  -3   4      140.33      125.96      9.56 o 
  12  -3   4        6.97        5.46      5.12 o 
 -10  -2   4      158.82      155.47      6.89 o 
  -9  -2   4        0.43       -0.34      2.35 o 
  -8  -2   4      420.09      394.12     12.50 o 
  -7  -2   4      348.14      345.01      8.01 o 
  -6  -2   4       84.76       77.54      3.86 o 
  -5  -2   4     4066.75     3975.21     37.37 o 
  -4  -2   4     2541.84     2438.91     36.52 o 
  -3  -2   4     2689.36     2807.65     30.21 o 
  -2  -2   4     4468.16     4506.59     37.17 o 
  -1  -2   4      845.43      809.73     28.33 o 
   0  -2   4     1667.51     1836.78     25.26 o 
   1  -2   4     4651.24     4929.27     38.74 o 
   2  -2   4      343.02      351.41      5.49 o 
   3  -2   4     3081.72     3168.35     25.81 o 
   4  -2   4     5124.12     5345.74     90.12 o 
   5  -2   4      302.15      232.34      5.43 o 
   6  -2   4     1299.58     1348.11     15.81 o 
   7  -2   4     1893.16     1756.61     20.03 o 
   8  -2   4      188.71      160.56      8.19 o 
   9  -2   4      490.51      481.02     11.10 o 
  10  -2   4      114.46      102.70     10.41 o 
  11  -2   4        2.28        2.73      4.44 o 
  12  -2   4       36.91       53.59      7.85 o 
 -10  -1   4      151.72      131.71      7.98 o 
  -9  -1   4      361.87      363.27      9.11 o 
  -8  -1   4       60.02       55.68      4.06 o 
  -7  -1   4      315.72      305.43      7.40 o 
  -6  -1   4     1024.96      985.28     12.72 o 
  -5  -1   4      246.79      248.34      7.36 o 
  -4  -1   4     1175.17     1171.78     42.67 o 
  -3  -1   4     1004.00      966.19     12.90 o 
  -2  -1   4       21.42       30.07      3.41 o 
  -1  -1   4     6926.88     7123.06     44.04 o 
   0  -1   4    10266.53    10429.72     76.42 o 
   1  -1   4     1058.05     1203.24     17.75 o 
   2  -1   4     2873.88     2929.07     69.29 o 
   3  -1   4     8289.83     9070.25     53.78 o 
   4  -1   4     1503.94     1713.22     13.36 o 
   5  -1   4     4847.83     5170.76     33.30 o 
   6  -1   4       78.78      111.42      9.56 o 
   7  -1   4      553.23      596.26     10.50 o 
   8  -1   4      300.20      321.37     13.31 o 
   9  -1   4      338.24      325.08      9.05 o 
  10  -1   4       26.76       32.86      4.10 o 
  11  -1   4      366.87      350.56     15.36 o 
  12  -1   4       26.51       25.94      6.49 o 
 -10   0   4       82.94       86.05      5.51 o 
  -9   0   4        2.87       -0.56      2.20 o 
  -8   0   4      619.68      598.90     10.89 o 
  -7   0   4      835.32      818.30     12.03 o 
  -6   0   4        6.64        3.66      1.68 o 
  -5   0   4     3478.59     3391.28     26.55 o 
  -4   0   4     2076.49     1992.64     17.37 o 
  -3   0   4      307.93      377.43      5.80 o 
  -2   0   4     5547.56     5578.57     47.96 o 
  -1   0   4     2425.42     2437.34     17.92 o 
   0   0   4      736.51      861.61      8.11 o 
   1   0   4     1094.56      939.00     11.03 o 
   2   0   4       15.72       23.27      9.73 o 
   3   0   4     2687.47     2930.85     19.63 o 
   4   0   4     3502.30     3557.62     23.72 o 
   5   0   4      192.52      171.19      4.22 o 
   6   0   4      867.43      791.79     11.78 o 
   7   0   4     1559.90     1630.20     18.95 o 
   8   0   4     2361.03     2159.98     24.26 o 
   9   0   4       18.82       23.44      3.38 o 
  10   0   4      580.99      540.11     12.43 o 
  11   0   4        0.22        3.07      4.44 o 
  12   0   4       75.32       89.77      9.56 o 
 -10   1   4        0.49       -1.54      3.26 o 
  -9   1   4      198.52      191.77      6.66 o 
  -8   1   4      132.39      148.00      6.15 o 
  -7   1   4      821.08      738.97     11.39 o 
  -6   1   4     2440.06     2457.88     22.01 o 
  -5   1   4      144.27      125.30      4.26 o 
  -4   1   4      659.15      621.83      6.97 o 
  -3   1   4       15.52       22.25      3.71 o 
  -2   1   4      304.51      336.03      5.18 o 
  -1   1   4     8992.82     8984.10     54.00 o 
   0   1   4     9017.97     9340.90     72.65 o 
   1   1   4      258.06      272.05      6.83 o 
   2   1   4     1046.85      834.15      9.72 o 
   3   1   4     4630.15     4768.46     37.35 o 
   4   1   4     6586.44     6510.06     39.96 o 
   5   1   4       38.52       60.85      5.46 o 
   6   1   4        8.40       18.64      2.46 o 
   7   1   4       14.61       12.83      5.29 o 
   8   1   4      814.09      834.59     23.38 o 
   9   1   4      421.00      354.41     20.31 o 
  10   1   4       64.77       77.14      7.51 o 
  11   1   4      308.10      308.58     14.68 o 
  12   1   4       50.34       50.86      7.85 o 
 -10   2   4      204.09      209.85      7.53 o 
  -9   2   4      128.78      131.05      7.81 o 
  -8   2   4      273.08      240.88      6.86 o 
  -7   2   4      639.19      601.68     10.01 o 
  -6   2   4       42.54       45.45      3.07 o 
  -5   2   4     1319.47     1227.59     13.22 o 
  -4   2   4     3179.34     3183.57     20.48 o 
  -3   2   4      316.80      314.98      6.82 o 
  -2   2   4     6157.71     5795.96     48.37 o 
  -1   2   4     6143.21     5723.50     35.71 o 
   0   2   4     3962.78     4112.95     26.16 o 
   1   2   4     1503.09     1612.43     13.60 o 
   2   2   4     1119.83     1033.26     10.93 o 
   3   2   4     7041.87     6592.47     54.27 o 
   4   2   4    15313.48    16177.37     92.87 o 
   5   2   4     1828.66     1820.44     18.58 o 
   6   2   4        3.25        9.39      1.44 o 
   7   2   4     1980.73     2006.82     21.72 o 
   8   2   4      682.18      668.19     12.07 o 
   9   2   4      202.56      221.90     11.44 o 
  10   2   4      190.72      217.44     11.61 o 
  11   2   4       12.04        9.90      5.12 o 
  12   2   4        6.71       17.41      5.80 o 
 -10   3   4        5.96        4.10      2.70 o 
  -9   3   4      264.92      254.21      7.55 o 
  -8   3   4      246.16      266.64      7.15 o 
  -7   3   4       38.38       27.04      2.96 o 
  -6   3   4     1177.57     1111.00     13.18 o 
  -5   3   4      669.58      622.17      9.07 o 
  -4   3   4       25.01       19.12      1.92 o 
  -3   3   4     3390.47     3842.35     26.70 o 
  -2   3   4     2665.28     2560.27     18.75 o 
  -1   3   4     1276.03     1475.77     11.94 o 
   0   3   4     1918.55     2062.18     14.80 o 
   1   3   4     4166.27     4203.30     26.56 o 
   2   3   4     2977.45     3471.31     34.88 o 
   3   3   4    15263.74    15486.75    161.63 o 
   4   3   4      245.62      255.33      5.31 o 
   5   3   4      340.56      400.77      5.44 o 
   6   3   4      885.85      870.90     12.36 o 
   7   3   4      231.49      208.60     17.07 o 
   8   3   4      492.42      483.11     10.01 o 
   9   3   4      233.96      230.16     19.80 o 
  10   3   4       47.52       35.84      6.14 o 
  11   3   4       98.31      119.81      9.90 o 
  12   3   4       83.92       72.02      8.87 o 
 -10   4   4      125.34      127.66     12.29 o 
  -9   4   4       77.88       74.26      5.98 o 
  -8   4   4       31.32       22.39      2.99 o 
  -7   4   4      461.09      440.96      8.47 o 
  -6   4   4       58.77       48.36      3.59 o 
  -5   4   4      913.72      814.68     23.84 o 
  -4   4   4     1473.38     1549.49     14.29 o 
  -3   4   4      818.92      867.46      9.19 o 
  -2   4   4     3439.34     3736.64     27.61 o 
  -1   4   4     9486.82    10035.76     59.64 o 
   0   4   4       17.46       13.07      1.15 o 
   1   4   4     2399.66     2593.21     17.47 o 
   2   4   4     5125.60     5635.82     46.95 o 
   3   4   4        4.82        4.74      2.24 o 
   4   4   4     8031.76     8815.30     65.44 o 
   5   4   4      162.05      167.09      4.59 o 
   6   4   4       91.49      105.98      3.27 o 
   7   4   4     1451.59     1449.76     13.89 o 
   8   4   4      382.79      386.04      9.73 o 
   9   4   4        3.18        5.29      3.24 o 
  10   4   4      253.42      265.91     12.97 o 
  11   4   4       50.59       51.20      7.51 o 
  12   4   4       14.20       22.53      6.49 o 
 -10   5   4       13.30       18.43      6.83 o 
  -9   5   4      189.87      188.76     13.31 o 
  -8   5   4      452.13      460.47     18.43 o 
  -7   5   4        9.66        4.32      4.78 o 
  -6   5   4      884.59      823.18     11.08 o 
  -5   5   4      632.04      619.00      8.80 o 
  -4   5   4       48.15       41.84      2.43 o 
  -3   5   4     2192.26     2170.65     19.96 o 
  -2   5   4     2319.78     2344.41     17.76 o 
  -1   5   4       43.12       13.72      1.39 o 
   0   5   4     3656.04     4076.13     26.25 o 
   1   5   4     4273.83     4371.66     27.54 o 
   2   5   4       35.25       66.98      2.28 o 
   3   5   4     7038.49     7386.14     53.34 o 
   4   5   4      786.38      818.89     14.00 o 
   5   5   4     1104.19     1062.32     13.03 o 
   6   5   4     1631.96     1548.58     17.38 o 
   7   5   4      146.83      167.03      5.54 o 
   8   5   4       90.16       72.71      6.49 o 
   9   5   4      496.16      487.63     10.85 o 
  10   5   4      147.00      160.43     10.24 o 
  11   5   4       68.48       80.56      8.53 o 
  12   5   4       75.14       84.99      9.22 o 
  -9   6   4      126.07      135.86     12.29 o 
  -8   6   4       35.22       34.48      7.17 o 
  -7   6   4      939.89      904.57     24.92 o 
  -6   6   4      341.00      311.99     14.00 o 
  -5   6   4        4.57        7.51      4.10 o 
  -4   6   4      126.43      130.05      8.53 o 
  -3   6   4       85.62       80.59      5.29 o 
  -2   6   4      339.64      342.71      5.30 o 
  -1   6   4     3263.78     3933.72     26.26 o 
   0   6   4     1930.16     2222.73     18.53 o 
   1   6   4     6327.19     7238.78     95.58 o 
   2   6   4    10554.72    11578.94    162.65 o 
   3   6   4       89.63       81.41      2.90 o 
   4   6   4      233.10      302.13      5.97 o 
   5   6   4      256.21      241.67      7.85 o 
   6   6   4       88.26       98.31      6.14 o 
   7   6   4      237.95      257.61      6.75 o 
   8   6   4      307.61      314.04     11.95 o 
   9   6   4      323.71      292.87     12.63 o 
  10   6   4       69.86       78.17      7.85 o 
  11   6   4       70.11       82.26      8.87 o 
  12   6   4        3.93       -4.44      4.44 o 
  -9   7   4       42.36       30.04      7.85 o 
  -8   7   4      528.71      560.49     21.16 o 
  -7   7   4        0.50        1.37      4.10 o 
  -6   7   4      999.52      972.83     24.92 o 
  -5   7   4     2588.29     2641.67     43.35 o 
  -4   7   4      402.30      347.49     13.31 o 
  -3   7   4     2111.59     2118.20     22.97 o 
  -2   7   4     1831.58     1788.57     25.94 o 
  -1   7   4       44.68       71.68      5.80 o 
   0   7   4     1835.45     1823.13     27.31 o 
   1   7   4     4608.16     4569.93     52.91 o 
   2   7   4      769.16      836.70      9.05 o 
   3   7   4     5624.59     5853.32     53.93 o 
   4   7   4      129.04      157.29      4.22 o 
   5   7   4       22.94       19.46      3.07 o 
   6   7   4      995.45      988.19     18.77 o 
   7   7   4      543.24      578.92     15.02 o 
   8   7   4       28.36       35.50      5.12 o 
   9   7   4      805.59      785.78     20.48 o 
  10   7   4      132.06      139.61      9.90 o 
  11   7   4       29.43       38.23      7.17 o 
  12   7   4       35.36       34.48      7.51 o 
  -9   8   4      241.53      277.86     17.07 o 
  -8   8   4       41.48       47.45      8.19 o 
  -7   8   4      501.48      517.48     19.80 o 
  -6   8   4      261.34      246.79     12.97 o 
  -5   8   4       11.28       26.97      5.80 o 
  -4   8   4     1202.69     1252.74     26.62 o 
  -3   8   4      376.84      328.67      8.20 o 
  -2   8   4       87.09      110.94      7.51 o 
  -1   8   4     1533.85     1582.82     26.62 o 
   0   8   4     3230.28     3211.72     41.99 o 
   1   8   4       61.72       72.37      5.12 o 
   2   8   4     3069.71     3153.01     40.28 o 
   3   8   4      344.00      340.32      9.56 o 
   4   8   4      631.36      593.30      8.75 o 
   5   8   4     3342.60     3285.24     29.18 o 
   6   8   4      259.93      275.12      9.56 o 
   7   8   4      233.63      231.43      9.56 o 
   8   8   4      170.43      190.13      9.90 o 
   9   8   4       87.92       89.09      7.85 o 
  10   8   4       37.46       33.45      6.14 o 
  11   8   4       84.01       72.71      8.53 o 
  12   8   4        7.93        8.87      6.14 o 
  -8   9   4      159.36      151.56     12.97 o 
  -7   9   4       29.12       27.99      6.83 o 
  -6   9   4      115.77      131.76     10.58 o 
  -5   9   4      689.84      751.30     21.85 o 
  -4   9   4      401.91      359.78     14.34 o 
  -3   9   4      974.22     1108.55     16.33 o 
  -2   9   4     2108.20     2196.22     35.50 o 
  -1   9   4      412.68      357.73     12.29 o 
   0   9   4      243.83      235.87      9.56 o 
   1   9   4     2404.65     2394.88     34.48 o 
   2   9   4      167.42      163.16      7.51 o 
   3   9   4     1954.21     1824.83     27.99 o 
   4   9   4     2283.01     2290.43     33.11 o 
   5   9   4       16.89       28.67      3.75 o 
   6   9   4      402.79      426.16      8.68 o 
   7   9   4      123.86      133.12      7.51 o 
   8   9   4      104.02      105.13      8.19 o 
   9   9   4      396.28      434.19     15.70 o 
  10   9   4      222.72      239.97     12.63 o 
  11   9   4        7.17       13.65      5.80 o 
  -8  10   4       54.81       54.62      8.87 o 
  -7  10   4      130.05      131.08     11.61 o 
  -6  10   4      336.73      374.80     17.41 o 
  -5  10   4       21.53       19.46      5.46 o 
  -4  10   4      316.24      365.58     15.02 o 
  -3  10   4      629.71      716.92     14.68 o 
  -2  10   4       82.19       66.90      6.83 o 
  -1  10   4     1325.85     1442.18     27.65 o 
   0  10   4     1676.77     1496.12     26.62 o 
   1  10   4       91.12       76.12      6.14 o 
   2  10   4      703.31      579.26     15.02 o 
   3  10   4     1414.99     1388.25     24.58 o 
   4  10   4       49.39       63.83      5.46 o 
   5  10   4     1550.22     1407.71     25.26 o 
   6  10   4      385.18      414.39     12.97 o 
   7  10   4       17.84       16.04      4.10 o 
  10  10   4       96.29       75.08      5.67 o 
  11  10   4       53.64       61.42      5.78 o 
  -7  11   4      168.76      210.95     14.34 o 
  -6  11   4        0.48       -1.71      5.46 o 
  -5  11   4      326.08      361.14     16.38 o 
  -4  11   4      250.92      285.02     14.34 o 
  -3  11   4        2.49        4.44      4.44 o 
  -2  11   4     1072.61     1150.33     25.94 o 
  -1  11   4      805.90      789.53     20.14 o 
   0  11   4      355.39      446.14     14.34 o 
   1  11   4     1158.96     1201.19     23.89 o 
   2  11   4      335.41      274.44     10.92 o 
   3  11   4      337.32      327.69     11.61 o 
   4  11   4     1856.06     1864.77     31.06 o 
   5  11   4      133.07      102.40      7.17 o 
   6  11   4      303.65      294.24     11.61 o 
   7  11   4      868.12      867.36     21.16 o 
   8  11   4      158.88      162.82     10.24 o 
  -6  12   4      326.46      331.79     17.41 o 
  -5  12   4      206.76      191.15     12.97 o 
  -4  12   4      275.38      264.20     14.34 o 
  -3  12   4      851.75      888.18     24.24 o 
  -2  12   4       29.66       37.55      6.49 o 
  -1  12   4      854.22      847.22     21.85 o 
   0  12   4     1505.00     1524.79     29.36 o 
   1  12   4       74.64       68.27      6.49 o 
   2  12   4      534.08      580.63     16.38 o 
   3  12   4     1102.80     1063.29     22.87 o 
   4  12   4      126.52       99.67      7.51 o 
   5  12   4      191.11      197.64      9.90 o 
   6  12   4      132.67      122.88      8.53 o 
   7  12   4        6.99        5.46      3.41 o 
   8  12   4      419.72      400.06     15.36 o 
  -6  13   4        5.85        1.71      5.46 o 
  -5  13   4      208.90      221.87     14.34 o 
  -4  13   4      527.31      512.02     19.80 o 
  -3  13   4        0.01        0.00      4.78 o 
  -2  13   4      539.14      542.74     18.77 o 
  -1  13   4      276.41      329.40     14.34 o 
   0  13   4       24.70       31.40      5.46 o 
   1  13   4      666.69      652.65     18.77 o 
   2  13   4      373.83      392.89     14.34 o 
   3  13   4      117.52      126.30      8.53 o 
   4  13   4      623.27      605.89     17.75 o 
   5  13   4       95.46       79.19      7.17 o 
   6  13   4        5.42        3.41      3.41 o 
   7  13   4      250.36      248.16     12.29 o 
  -5  14   4      163.48      159.41     12.97 o 
  -4  14   4       25.77       41.30      8.19 o 
  -3  14   4      478.99      458.77     18.77 o 
  -2  14   4      102.12      102.06      9.56 o 
  -1  14   4      256.80      246.45     13.31 o 
   0  14   4      605.73      570.73     18.77 o 
   1  14   4      224.56      224.26     11.61 o 
   2  14   4      151.00      152.24      9.90 o 
   3  14   4      839.04      871.80     22.53 o 
   4  14   4       75.84       66.90      7.17 o 
   5  14   4      117.45      140.63      9.56 o 
   6  14   4      246.83      256.69     12.63 o 
   7  14   4       42.46       33.45      6.14 o 
  -4  15   4      276.66      288.44     16.38 o 
  -3  15   4       67.01       71.00      9.56 o 
  -2  15   4      144.16      140.29     11.61 o 
  -1  15   4      446.97      440.68     18.09 o 
   0  15   4       35.02       43.35      7.17 o 
   1  15   4      178.80      166.58     10.92 o 
   2  15   4      255.68      284.00     13.31 o 
   3  15   4        1.80        8.87      4.44 o 
   4  15   4      340.74      348.51     15.02 o 
   5  15   4      307.35      318.48     14.34 o 
   6  15   4       29.65       27.31      6.14 o 
   7  15   4       97.37       89.77      9.22 o 
  -2  16   4      183.78      197.30     13.65 o 
  -1  16   4       32.09       25.94      6.83 o 
   0  16   4      254.68      202.42     12.97 o 
   1  16   4      163.97      153.61     11.26 o 
   2  16   4        9.12       12.97      5.12 o 
   3  16   4      164.35      157.36     11.26 o 
   4  16   4       40.95       27.99      6.14 o 
   5  16   4       15.64        4.10      4.44 o 
   6  16   4      225.94      225.29     13.31 o 
   1  17   4       82.29       79.53      8.87 o 
   2  17   4      238.39      245.09     14.00 o 
   3  17   4       46.49       45.40      7.51 o 
  -1 -15   5      327.16      321.55     17.07 o 
   0 -15   5      296.39      282.63     16.04 o 
   1 -15   5        7.17        2.73      5.80 o 
   2 -15   5      392.31      335.20     17.07 o 
  -3 -14   5       20.96       23.89      6.83 o 
  -2 -14   5      564.34      647.53     22.87 o 
  -1 -14   5      268.09      261.13     15.02 o 
   0 -14   5      167.44      168.28     11.95 o 
   1 -14   5      533.81      544.10     20.48 o 
   2 -14   5       24.29       24.24      6.83 o 
   3 -14   5      116.21      108.89     10.24 o 
   4 -14   5      135.25      145.75     11.95 o 
   5 -14   5       13.62       10.92      6.83 o 
  -5 -13   5       53.29       46.76      8.87 o 
  -4 -13   5       99.83      109.57     10.58 o 
  -3 -13   5      224.11      250.89     14.68 o 
  -2 -13   5        0.44       -1.37      4.10 o 
  -1 -13   5      364.40      351.93     16.04 o 
   0 -13   5      519.16      507.24     18.43 o 
   1 -13   5       16.01       22.53      6.14 o 
   2 -13   5      266.27      253.62     13.65 o 
   3 -13   5      418.43      371.73     16.04 o 
   4 -13   5       31.10       25.60      6.49 o 
   5 -13   5      218.05      178.86     12.63 o 
   6 -13   5      212.00      220.17     14.34 o 
  -5 -12   5      307.27      377.53     18.09 o 
  -4 -12   5      267.70      271.37     14.68 o 
  -3 -12   5       29.62       27.31      6.49 o 
  -2 -12   5      609.14      653.68     21.16 o 
  -1 -12   5      641.34      633.20     20.14 o 
   0 -12   5        5.84       10.58      4.44 o 
   1 -12   5      814.23      783.39     22.19 o 
   2 -12   5      476.20      450.92     16.73 o 
   3 -12   5       71.52       61.78      7.51 o 
   4 -12   5      691.08      651.63     20.82 o 
   5 -12   5      217.91      223.92     13.31 o 
   6 -12   5       72.55       74.07      9.22 o 
   7 -12   5      178.20      196.27     14.00 o 
  -7 -11   5       47.14       47.79      8.53 o 
  -6 -11   5      355.62      423.61     18.09 o 
  -4 -11   5       36.46       56.66      7.85 o 
  -3 -11   5      845.12      887.50     24.58 o 
  -2 -11   5      101.40       83.63      8.19 o 
  -1 -11   5      178.20      185.35     10.92 o 
   0 -11   5      276.23      272.39     12.29 o 
   1 -11   5      233.41      228.36     11.26 o 
   2 -11   5      393.63      388.11     15.02 o 
   3 -11   5     1238.17     1125.07     25.94 o 
   4 -11   5      170.84      160.09     10.58 o 
   5 -11   5       57.18       54.62      7.51 o 
   6 -11   5      557.19      554.34     19.80 o 
   7 -11   5      136.34      140.98     11.61 o 
   8 -11   5      138.13      161.11     12.97 o 
  -7 -10   5      151.78      158.04     11.61 o 
  -6 -10   5        4.84       10.24      4.78 o 
  -5 -10   5      295.09      275.81     13.65 o 
  -4 -10   5      866.00      833.22     22.53 o 
  -3 -10   5       49.10       34.36      5.12 o 
  -2 -10   5     1072.33     1144.75     18.06 o 
  -1 -10   5     1042.45     1035.30     24.24 o 
   0 -10   5        0.61        6.14      3.41 o 
   1 -10   5      433.03      473.45     15.36 o 
   2 -10   5      729.98      721.60     19.46 o 
   3 -10   5        0.11        0.68      3.75 o 
   4 -10   5      926.60      791.92     21.16 o 
   5 -10   5      599.85      589.16     18.77 o 
   6 -10   5       25.29       20.14      6.14 o 
   7 -10   5      802.75      791.58     23.89 o 
   8 -10   5       74.95       94.55     10.58 o 
   9 -10   5       54.28       53.93      9.22 o 
  -8  -9   5       65.29       51.54      8.19 o 
  -7  -9   5        3.63        2.39      4.44 o 
  -6  -9   5      276.57      308.92     14.34 o 
  -5  -9   5      863.66      875.89     23.55 o 
  -4  -9   5       23.20       29.01      5.80 o 
  -3  -9   5     2183.55     2226.94     37.89 o 
  -2  -9   5      878.88      857.40     18.09 o 
  -1  -9   5      314.92      288.42      8.20 o 
   0  -9   5     1533.81     1645.35     20.34 o 
   1  -9   5      169.39      156.62      5.88 o 
   2  -9   5      120.60      131.42      8.19 o 
   3  -9   5      772.21      693.95     18.09 o 
   4  -9   5      329.45      323.94     12.63 o 
   5  -9   5      243.92      257.37     12.29 o 
   6  -9   5      487.34      483.69     17.07 o 
   7  -9   5       85.25      102.06      9.56 o 
   8  -9   5       51.08       59.05      8.53 o 
   9  -9   5       74.51      107.87     10.92 o 
  -8  -8   5        3.51        4.78      5.12 o 
  -7  -8   5      257.48      267.96     14.00 o 
  -6  -8   5      507.99      526.35     18.09 o 
  -5  -8   5      123.21      149.85      9.90 o 
  -4  -8   5     1262.98     1258.54     26.97 o 
  -3  -8   5       49.98       54.96      6.14 o 
  -2  -8   5      974.94      984.10     21.85 o 
  -1  -8   5     2666.61     2742.01     28.71 o 
   0  -8   5      444.27      457.80     12.63 o 
   1  -8   5     2083.30     2251.92     26.80 o 
   2  -8   5     1701.17     1737.88     49.67 o 
   3  -8   5      298.45      292.59      7.29 o 
   4  -8   5      115.30      136.30      6.49 o 
   5  -8   5     1011.76     1039.69     15.06 o 
   6  -8   5        9.34       14.68      5.12 o 
   7  -8   5      753.53      804.89     22.19 o 
   8  -8   5      210.27      215.73     12.97 o 
   9  -8   5        0.01        2.73      5.46 o 
  -9  -7   5       73.25       81.92      9.22 o 
  -8  -7   5      202.53      198.66     12.63 o 
  -7  -7   5       58.65       58.71      7.51 o 
  -6  -7   5      468.68      507.58     17.75 o 
  -5  -7   5     1855.13     1752.81     33.11 o 
  -4  -7   5      135.33      137.56      8.87 o 
  -3  -7   5      974.48     1022.67     22.53 o 
  -2  -7   5      996.25      977.61     21.16 o 
  -1  -7   5        1.31        2.48      1.80 o 
   0  -7   5     2679.28     2644.01     26.67 o 
   1  -7   5     2238.71     2307.09     23.64 o 
   2  -7   5       93.63       71.81      3.98 o 
   3  -7   5     2143.32     2109.33     21.90 o 
   4  -7   5      862.66      860.43     19.80 o 
   5  -7   5        4.65        6.45      2.21 o 
   6  -7   5      907.32      928.02     14.29 o 
   7  -7   5      358.55      349.44     12.80 o 
   8  -7   5       30.40       33.45      6.49 o 
   9  -7   5      195.64      217.78     12.97 o 
  -9  -6   5      120.79      116.06     10.58 o 
  -8  -6   5       17.95        6.14      4.44 o 
  -7  -6   5      401.45      388.45     16.04 o 
  -6  -6   5      649.86      606.23     18.77 o 
  -5  -6   5       29.11       27.65      5.12 o 
  -4  -6   5     1885.48     1912.22     32.77 o 
  -3  -6   5      336.64      364.22     12.63 o 
  -2  -6   5      747.53      765.30     18.09 o 
  -1  -6   5     2454.62     2361.09     35.16 o 
   0  -6   5     1323.89     1336.45     16.41 o 
   1  -6   5      285.06      264.57      6.50 o 
   2  -6   5     2299.80     2296.63     35.84 o 
   3  -6   5      440.75      407.25      7.95 o 
   4  -6   5      655.65      693.17     10.83 o 
   5  -6   5     1507.82     1611.95     18.89 o 
   6  -6   5      475.16      485.87      9.86 o 
   7  -6   5      215.86      226.97      7.68 o 
   8  -6   5      568.70      556.93     11.90 o 
   9  -6   5       12.94       10.48      3.58 o 
  10  -6   5      104.33      125.62      9.22 o 
  -9  -5   5       72.45       68.00      6.37 o 
  -8  -5   5      354.79      343.74     13.82 o 
  -7  -5   5      101.65      103.09      8.87 o 
  -6  -5   5      541.01      517.14     17.07 o 
  -5  -5   5     2101.12     2057.29     35.16 o 
  -4  -5   5      437.47      455.35     14.34 o 
  -3  -5   5     1441.27     1434.33     25.94 o 
  -2  -5   5     2178.33     2231.03     34.13 o 
  -1  -5   5      219.48      170.67      8.19 o 
   0  -5   5     1571.71     1597.15     25.94 o 
   1  -5   5     1681.94     1536.86     16.89 o 
   2  -5   5        7.95       19.24      2.04 o 
   3  -5   5     1440.89     1357.08     15.33 o 
   4  -5   5     2608.87     2489.98     23.89 o 
   5  -5   5      284.72      320.72      7.34 o 
   6  -5   5     1089.32     1051.62     40.96 o 
   7  -5   5      541.67      555.21     16.38 o 
   8  -5   5       11.03       21.92      5.12 o 
   9  -5   5      362.02      384.67     10.48 o 
  10  -5   5      152.69      163.16     10.24 o 
  11  -5   5        1.74        0.34      4.44 o 
  -9  -4   5      213.24      227.03      9.89 o 
  -8  -4   5        9.51       12.67      3.49 o 
  -7  -4   5       92.70       98.57     17.92 o 
  -6  -4   5      232.74      207.05      7.71 o 
  -5  -4   5       65.63       42.63      3.98 o 
  -4  -4   5     1861.70     1796.92     21.83 o 
  -3  -4   5     2113.48     2094.49     32.43 o 
  -2  -4   5      104.95      112.64      7.17 o 
  -1  -4   5     3021.15     3458.51     44.72 o 
   0  -4   5      706.06      685.76     15.02 o 
   1  -4   5      294.48      258.62     10.41 o 
   2  -4   5     1041.89      870.32     10.96 o 
   3  -4   5     1397.80     1398.99     21.68 o 
   4  -4   5       72.61      103.68      4.22 o 
   5  -4   5     2315.65     2153.22     21.72 o 
   6  -4   5     1836.76     1777.32     19.91 o 
   7  -4   5      125.81      128.72      5.43 o 
   8  -4   5      333.93      341.10     10.58 o 
   9  -4   5       64.39       51.48      4.78 o 
  10  -4   5        8.78        5.80      4.78 o 
  11  -4   5       96.14      109.23      9.22 o 
  12  -4   5       20.17       21.16      6.49 o 
 -10  -3   5       21.55       29.44      5.29 o 
  -9  -3   5       85.05       85.28      6.75 o 
  -8  -3   5      158.14      160.36     11.44 o 
  -7  -3   5      906.25      883.86     24.41 o 
  -6  -3   5        2.87        3.52      2.28 o 
  -5  -3   5     2194.35     2129.82     25.09 o 
  -4  -3   5      812.26      800.46     13.27 o 
  -3  -3   5      110.55      129.90     13.31 o 
  -2  -3   5     6125.38     6034.64     69.29 o 
  -1  -3   5     2860.46     3078.59     40.28 o 
   0  -3   5     5207.55     5744.84     64.51 o 
   1  -3   5     5228.23     5470.12     42.59 o 
   2  -3   5      518.14      447.23      7.09 o 
   3  -3   5     3140.61     3146.81     46.08 o 
   4  -3   5     4200.22     4635.05     37.29 o 
   5  -3   5       30.63       25.44      4.10 o 
   6  -3   5     1820.33     1750.19     19.19 o 
   7  -3   5     1015.30     1045.03     14.72 o 
   8  -3   5        1.53        4.22      2.28 o 
   9  -3   5      128.69      125.62      8.53 o 
  10  -3   5      117.18      120.15      8.87 o 
  11  -3   5       28.17       19.12      5.80 o 
  12  -3   5       44.33       39.94      7.17 o 
 -10  -2   5       27.74       21.55      5.07 o 
  -9  -2   5       94.50       86.87      6.63 o 
  -8  -2   5      135.96      140.44      7.36 o 
  -7  -2   5      143.99      125.28      6.52 o 
  -6  -2   5     1769.58     1716.35     22.79 o 
  -5  -2   5      539.46      513.55     16.04 o 
  -4  -2   5     1475.74     1562.39     19.55 o 
  -3  -2   5     3478.17     3299.23     31.01 o 
  -2  -2   5      762.28      710.00     15.02 o 
  -1  -2   5     6022.54     5672.48     45.25 o 
   0  -2   5     8044.69     8371.49     88.41 o 
   1  -2   5       95.75       55.64      4.44 o 
   2  -2   5     5501.45     5465.96     37.41 o 
   3  -2   5     6502.66     6225.81     39.05 o 
   4  -2   5        1.13        8.81      1.56 o 
   5  -2   5     1856.75     1725.89     17.71 o 
   6  -2   5      173.73      139.73      4.94 o 
   7  -2   5        5.73        8.58      2.17 o 
   8  -2   5     1367.71     1380.85     21.16 o 
   9  -2   5      672.36      683.03     18.43 o 
  10  -2   5       22.84       36.52      6.14 o 
  11  -2   5       57.10       72.37      8.19 o 
  12  -2   5       28.92       48.47      7.51 o 
 -10  -1   5      121.88      136.03     11.78 o 
  -9  -1   5       10.90       17.30      4.10 o 
  -8  -1   5      272.32      253.56      9.27 o 
  -7  -1   5      459.39      458.65     11.56 o 
  -6  -1   5       34.61       33.25      3.74 o 
  -5  -1   5     1070.39     1043.21     16.02 o 
  -4  -1   5     1098.65     1092.48     15.42 o 
  -3  -1   5       55.20       46.72      5.80 o 
  -2  -1   5     2098.81     1929.21     19.91 o 
  -1  -1   5     4630.64     4424.98     30.19 o 
   0  -1   5       30.09       27.97      1.81 o 
   1  -1   5    13674.97    14249.78    103.01 o 
   2  -1   5     3171.93     2976.96     30.31 o 
   3  -1   5      876.71      842.57      8.01 o 
   4  -1   5     4126.02     3795.95     39.94 o 
   5  -1   5      725.31      721.78      8.10 o 
   6  -1   5     1113.99     1079.20     15.32 o 
   7  -1   5     1129.87     1100.43     14.70 o 
   8  -1   5       38.98       36.39      3.62 o 
   9  -1   5      222.47      255.33     11.61 o 
  10  -1   5       86.92      115.03      8.87 o 
  11  -1   5       43.57       41.30      6.83 o 
  12  -1   5        5.67       11.61      5.46 o 
 -10   0   5        9.35       12.41      4.57 o 
  -9   0   5      208.59      183.62      8.68 o 
  -8   0   5      107.26      102.77      6.39 o 
  -7   0   5      259.77      247.13      8.55 o 
  -6   0   5     1259.27     1198.19     18.19 o 
  -5   0   5     1499.59     1323.18     26.97 o 
  -4   0   5        6.31        4.95      1.93 o 
  -3   0   5     3025.75     2942.67     22.65 o 
  -2   0   5      110.89       55.14      2.49 o 
  -1   0   5     4604.02     4885.86     32.48 o 
   0   0   5     8998.00     8819.06     53.57 o 
   1   0   5     5134.96     5533.70     44.04 o 
   2   0   5     6269.38     6732.73     52.11 o 
   3   0   5     6920.82     6519.33     50.65 o 
   4   0   5        5.62        5.23      1.05 o 
   5   0   5     1153.56     1141.82     10.77 o 
   6   0   5      359.62      371.84      6.17 o 
   7   0   5       36.27       20.71      6.49 o 
   8   0   5      157.47      134.25     13.14 o 
   9   0   5      251.01      223.92     10.58 o 
  10   0   5      118.68      108.55      8.53 o 
  11   0   5      124.73      133.47     10.24 o 
  12   0   5      214.92      225.29     13.31 o 
 -10   1   5      157.99      168.44     11.78 o 
  -9   1   5      138.63      143.23      7.82 o 
  -8   1   5       54.82       50.07      5.46 o 
  -7   1   5      708.29      737.32     14.57 o 
  -6   1   5       95.49       99.27     16.04 o 
  -5   1   5     2060.98     2136.91     24.56 o 
  -4   1   5     2239.32     2210.33     18.92 o 
  -3   1   5        7.01       10.12      1.61 o 
  -2   1   5      289.24      249.55      4.92 o 
  -1   1   5     1590.65     1385.45     12.44 o 
   0   1   5     4285.93     4165.94     27.63 o 
   1   1   5     3202.99     2946.84     20.19 o 
   2   1   5     3881.97     3816.11     39.60 o 
   3   1   5        1.71       25.52      2.21 o 
   4   1   5     6874.13     6879.46     52.06 o 
   5   1   5     6740.83     6403.33     65.74 o 
   6   1   5      228.98      244.00      4.89 o 
   7   1   5     1212.51     1092.45     21.85 o 
   8   1   5      178.75      154.00      5.91 o 
   9   1   5        1.81       -2.73      2.73 o 
  10   1   5      273.35      255.67     11.95 o 
  11   1   5      320.54      271.37     13.65 o 
  12   1   5       99.47      118.79     10.58 o 
 -10   2   5        3.72        2.16      3.52 o 
  -9   2   5      262.27      264.75     10.10 o 
  -8   2   5      608.35      616.25     17.58 o 
  -7   2   5       14.91       10.56      2.40 o 
  -6   2   5     1816.04     1802.09     22.97 o 
  -5   2   5      896.46      846.76     13.84 o 
  -4   2   5      665.50      693.80     11.56 o 
  -3   2   5     3959.75     3872.69     27.90 o 
  -2   2   5     1377.50     1495.44     15.37 o 
  -1   2   5      795.13      952.71      9.64 o 
   0   2   5     5099.13     5261.35     33.50 o 
   1   2   5     6963.19     7277.77     43.96 o 
   2   2   5     2638.56     2750.26     49.32 o 
   3   2   5     6394.74     7249.71     54.80 o 
   4   2   5       15.86       12.93      1.80 o 
   5   2   5     3291.19     3505.08     23.96 o 
   6   2   5     2123.42     1991.91     16.26 o 
   7   2   5      332.49      282.12      5.57 o 
   8   2   5       61.38       83.63      6.83 o 
   9   2   5      215.24      183.64      9.90 o 
  10   2   5      106.45       82.61      7.85 o 
  11   2   5       73.16       81.24      8.53 o 
  12   2   5       43.28       43.01      7.51 o 
 -10   3   5      132.77      135.51     10.92 o 
  -9   3   5       94.60      109.78      7.09 o 
  -8   3   5       21.18       12.16      3.44 o 
  -7   3   5      595.68      592.80     10.33 o 
  -6   3   5      167.24      172.33      6.85 o 
  -5   3   5      627.94      570.62     11.13 o 
  -4   3   5     1542.82     1576.57     26.45 o 
  -3   3   5      344.25      249.15      5.40 o 
  -2   3   5     2690.43     2534.05     20.33 o 
  -1   3   5     6202.43     6451.92     40.76 o 
   0   3   5     3884.23     4260.42     27.92 o 
   1   3   5      958.05      916.75     10.97 o 
   2   3   5     6644.35     6400.43     38.82 o 
   3   3   5      159.16      252.23      5.24 o 
   4   3   5     2120.19     2146.55     20.37 o 
   5   3   5      674.41      684.05     16.73 o 
   6   3   5       36.85       36.53      2.01 o 
   7   3   5     1435.31     1479.71     14.89 o 
   8   3   5      434.43      426.68     13.65 o 
   9   3   5       17.95       21.85      4.78 o 
  10   3   5      208.48      211.98     11.61 o 
  11   3   5      189.73      183.99     11.61 o 
  12   3   5        0.23       -4.10      4.78 o 
  -9   4   5      125.49      115.03     10.92 o 
  -8   4   5      352.72      362.82     10.89 o 
  -7   4   5      101.05       96.61      5.88 o 
  -6   4   5      550.33      524.48     11.31 o 
  -5   4   5      985.80     1014.66     15.21 o 
  -4   4   5       23.42       27.21      4.44 o 
  -3   4   5      529.91      633.07      8.31 o 
  -2   4   5     2745.91     2650.18     20.06 o 
  -1   4   5      136.45      178.42      3.85 o 
   0   4   5     5258.98     5500.68     34.87 o 
   1   4   5     4262.56     4352.34     27.86 o 
   2   4   5      190.25      181.98      3.21 o 
   3   4   5    10151.34    10055.67     82.87 o 
   4   4   5     3321.51     3466.06     29.61 o 
   5   4   5       65.84       88.80      3.74 o 
   6   4   5     1460.28     1485.19     16.90 o 
   7   4   5      275.47      294.99      8.27 o 
   8   4   5      304.14      278.88     11.26 o 
   9   4   5      510.29      493.93     15.70 o 
  10   4   5      127.40      122.88      9.56 o 
  11   4   5       36.52       39.60      6.83 o 
  12   4   5       50.55       50.52      7.85 o 
  -9   5   5      144.14      157.36     12.63 o 
  -8   5   5       28.87       17.41      5.46 o 
  -7   5   5      354.15      354.66     15.70 o 
  -6   5   5      396.95      388.79     15.36 o 
  -5   5   5       19.76        9.50      2.62 o 
  -4   5   5     1067.17     1112.18     15.16 o 
  -3   5   5      499.25      544.55      7.62 o 
  -2   5   5        6.10        9.83      1.55 o 
  -1   5   5     4181.43     4012.56     27.44 o 
   0   5   5     4102.85     4212.36     27.79 o 
   1   5   5       92.61       71.03      2.35 o 
   2   5   5     3567.29     3723.23     24.47 o 
   3   5   5     4245.47     4678.43     39.49 o 
   4   5   5      370.26      309.83      4.70 o 
   5   5   5     2834.55     2761.48     25.77 o 
   6   5   5      271.76      292.00      6.88 o 
   7   5   5      666.50      654.71     27.65 o 
   8   5   5      535.95      497.34     14.68 o 
   9   5   5      257.65      229.38     11.26 o 
  10   5   5       51.64       67.93      7.51 o 
  11   5   5      103.17      121.86      9.90 o 
  12   5   5        0.43        0.00      5.12 o 
  -9   6   5       39.55       31.75      7.51 o 
  -8   6   5      146.27      168.97     12.29 o 
  -7   6   5      155.62      168.62     11.61 o 
  -6   6   5      427.57      361.48     15.02 o 
  -5   6   5     2525.85     2514.69     41.99 o 
  -4   6   5      725.71      703.51     18.77 o 
  -3   6   5        4.19        6.64      3.24 o 
  -2   6   5      225.27      243.43      6.61 o 
  -1   6   5      814.67      669.67      7.79 o 
   0   6   5     3894.94     4103.51     27.15 o 
   1   6   5     7179.01     7192.69     44.04 o 
   2   6   5       37.31       42.42      1.85 o 
   3   6   5     3154.85     3255.54     25.39 o 
   4   6   5     3018.34     2884.23     20.68 o 
   5   6   5       92.39       87.86      3.84 o 
   6   6   5     2156.88     2133.65     22.30 o 
   7   6   5        5.93       10.47      3.93 o 
   8   6   5       77.64       70.66      6.83 o 
   9   6   5      204.11      190.47     10.58 o 
  10   6   5      269.00      295.26     13.31 o 
  11   6   5        0.08       -3.75      4.10 o 
  12   6   5       85.78       90.80      9.90 o 
  -9   7   5      104.37       90.46     10.58 o 
  -8   7   5      153.65      151.56     11.95 o 
  -7   7   5      193.28      162.82     11.61 o 
  -6   7   5      702.58      699.76     21.50 o 
  -5   7   5      350.94      363.87     15.02 o 
  -4   7   5     3487.83     3432.91     50.52 o 
  -3   7   5     1391.62     1426.81     18.16 o 
  -2   7   5      199.85      203.90     11.26 o 
  -1   7   5     2500.45     2689.52     26.55 o 
   0   7   5     2379.51     2382.86     23.88 o 
   1   7   5      296.00      381.33      7.58 o 
   2   7   5     1679.28     1629.78     35.84 o 
   3   7   5      177.12      186.86      4.32 o 
   4   7   5      886.31     1053.41     12.06 o 
   5   7   5     2133.09     2154.38     39.94 o 
   6   7   5      568.66      552.19     10.00 o 
   7   7   5        5.99        6.26      2.04 o 
   8   7   5      290.50      274.44     11.26 o 
   9   7   5      406.11      354.32     13.65 o 
  10   7   5       93.93      105.13      8.87 o 
  11   7   5      176.27      167.94     11.61 o 
  12   7   5        5.02       -2.73      4.78 o 
  -8   8   5      359.36      374.46     18.43 o 
  -7   8   5      502.93      472.76     19.12 o 
  -6   8   5       83.09       81.24      8.87 o 
  -5   8   5      849.60      846.19     22.87 o 
  -4   8   5       69.70       64.17      7.51 o 
  -3   8   5      183.19      157.04      6.22 o 
  -2   8   5      451.23      442.76      9.51 o 
  -1   8   5      291.22      293.92      7.47 o 
   0   8   5      276.46      278.73      7.00 o 
   1   8   5     2387.16     2389.76     33.11 o 
   2   8   5      662.49      726.72     14.68 o 
   3   8   5      709.54      702.15     14.34 o 
   4   8   5     1745.92     1866.48     26.97 o 
   5   8   5      598.22      584.24      9.17 o 
   6   8   5      265.14      269.19      8.19 o 
   7   8   5      406.37      394.01      8.87 o 
   8   8   5       73.33       73.77      7.51 o 
   9   8   5      123.69      144.39      9.56 o 
  10   8   5       39.38       33.11      6.14 o 
  11   8   5        0.08       -3.41      3.75 o 
  12   8   5       36.92       24.92      6.49 o 
  -8   9   5       74.37       93.87     10.92 o 
  -7   9   5      128.30      129.03     11.61 o 
  -6   9   5      294.51      292.87     15.02 o 
  -5   9   5      100.57       80.56      8.53 o 
  -4   9   5      499.76      461.16     16.73 o 
  -3   9   5     2600.59     2549.59     55.64 o 
  -2   9   5       15.97       13.77      3.93 o 
  -1   9   5     2096.95     2097.54     23.77 o 
   0   9   5     1665.93     1699.22     28.33 o 
   1   9   5      161.53      133.12      7.17 o 
   2   9   5      922.44      868.72     17.41 o 
   3   9   5      793.28      807.28     16.38 o 
   4   9   5      152.63      145.75      6.83 o 
   5   9   5     1591.61     1595.79     25.60 o 
   6   9   5      158.79      185.69      7.85 o 
   7   9   5        3.87        5.80      3.07 o 
   8   9   5      465.97      477.85     10.75 o 
   9   9   5      332.46      340.66     13.65 o 
  10   9   5        0.26        6.14      4.44 o 
  11   9   5       56.73       60.42      8.19 o 
  -7  10   5      378.13      415.08     19.12 o 
  -6  10   5        3.15        1.71      4.44 o 
  -5  10   5      446.09      458.77     18.09 o 
  -4  10   5      435.00      428.39     16.38 o 
  -3  10   5       22.67       35.84      6.14 o 
  -2  10   5     1272.95     1240.17     18.08 o 
  -1  10   5      683.15      671.43     18.09 o 
   0  10   5       26.33       22.87      4.44 o 
   1  10   5      911.51      875.21     19.12 o 
   2  10   5      538.62      509.63     13.65 o 
   3  10   5       16.61       16.73      3.41 o 
   4  10   5     1704.89     1776.70     28.67 o 
   5  10   5     1464.32     1432.28     24.92 o 
   6  10   5       36.08       36.87      4.44 o 
   7  10   5      667.77      693.27     17.41 o 
  -7  11   5       57.75       57.00      9.22 o 
  -6  11   5      521.12      552.98     21.50 o 
  -5  11   5       84.75       86.70      9.56 o 
  -4  11   5       97.94       99.33      9.56 o 
  -3  11   5      243.06      236.21     12.63 o 
  -2  11   5      271.70      200.06      7.47 o 
  -1  11   5      515.44      487.78     16.04 o 
   0  11   5     2428.26     2224.21     36.18 o 
   1  11   5      258.33      216.07      9.90 o 
   2  11   5      432.51      367.29     12.29 o 
   3  11   5      908.73      971.13     20.48 o 
   4  11   5      118.63      138.59      7.85 o 
   5  11   5      241.76      240.31      9.90 o 
   6  11   5       76.56       84.31      6.83 o 
   7  11   5       16.57       18.09      4.10 o 
  -6  12   5        1.80        5.46      5.12 o 
  -5  12   5      322.86      345.44     17.07 o 
  -4  12   5      482.80      497.00     19.12 o 
  -3  12   5       77.45       45.74      7.51 o 
  -2  12   5      120.08      139.38      6.85 o 
  -1  12   5      786.76      704.20     19.80 o 
   0  12   5       39.09       37.89      5.80 o 
   1  12   5     1449.49     1230.21     25.60 o 
   2  12   5      346.24      350.90     12.63 o 
   3  12   5       14.19        8.53      3.41 o 
   4  12   5      704.44      676.89     17.41 o 
   5  12   5      730.27      672.11     17.75 o 
   6  12   5      103.97      103.77      7.51 o 
  -5  13   5      223.82      244.74     15.36 o 
  -4  13   5        0.94       -4.78      4.78 o 
  -3  13   5      413.60      435.22     18.09 o 
  -2  13   5      327.46      263.18     13.31 o 
  -1  13   5       43.31       57.69      7.17 o 
   0  13   5      821.45      776.56     21.16 o 
   1  13   5      274.53      247.82     11.61 o 
   2  13   5       89.76       91.14      7.51 o 
   3  13   5      532.73      516.46     16.04 o 
   4  13   5      109.84      115.37      8.19 o 
   5  13   5      168.44      152.92      9.22 o 
   6  13   5      429.24      414.05     14.68 o 
  -4  14   5      460.89      498.36     20.82 o 
  -3  14   5      160.27      137.56     11.61 o 
  -2  14   5      363.64      385.04     16.73 o 
  -1  14   5      776.14      737.65     22.19 o 
   0  14   5       41.55       35.84      6.49 o 
   1  14   5      171.62      140.63      9.56 o 
   2  14   5      425.96      379.23     14.68 o 
   3  14   5       10.33        6.83      4.10 o 
   4  14   5      400.79      405.86     15.02 o 
   5  14   5      223.29      210.95     11.26 o 
   6  14   5        0.48        1.02      3.41 o 
  -3  15   5      169.17      207.54     14.00 o 
  -2  15   5      395.73      410.98     18.09 o 
  -1  15   5        1.11        5.46      5.12 o 
   0  15   5      483.52      513.38     18.77 o 
   1  15   5      226.67      199.35     11.61 o 
   2  15   5       11.40       17.41      5.46 o 
   3  15   5      323.42      295.26     13.65 o 
   4  15   5      185.45      172.04     10.58 o 
   5  15   5        7.25        2.39      4.10 o 
  -2  16   5      137.06      131.08     11.61 o 
  -1  16   5      623.51      592.92     21.85 o 
   0  16   5      147.30      152.58     11.61 o 
   1  16   5       53.29       47.45      7.51 o 
   2  16   5      177.83      158.04     11.26 o 
   3  16   5       27.44       20.14      5.46 o 
   4  16   5       42.02       47.79      7.17 o 
   5  16   5       89.18       90.80      8.87 o 
   2  17   5        0.13       -2.73      4.44 o 
   3  17   5      198.09      201.74     12.63 o 
  -2 -14   6       49.30       34.48      7.85 o 
  -1 -14   6      202.90      178.52     12.63 o 
   0 -14   6      577.89      575.51     21.16 o 
   1 -14   6      185.96      200.03     13.31 o 
   2 -14   6       90.88       83.63      9.56 o 
   3 -14   6      221.67      237.58     14.34 o 
   4 -14   6        2.11        1.71      5.12 o 
  -4 -13   6      324.32      323.94     17.07 o 
  -3 -13   6        1.31       -0.34      4.78 o 
  -2 -13   6      421.43      449.21     18.77 o 
  -1 -13   6      209.70      200.03     12.63 o 
   0 -13   6       48.71       37.21      6.83 o 
   1 -13   6      553.16      581.65     20.14 o 
   2 -13   6      320.32      336.57     15.70 o 
   3 -13   6       12.12        4.10      4.78 o 
   4 -13   6      187.99      168.97     12.29 o 
   5 -13   6       94.09       90.80      9.90 o 
   6 -13   6        3.81        7.85      6.49 o 
  -5 -12   6      153.04      151.56     12.97 o 
  -4 -12   6       51.02       61.44      8.53 o 
  -3 -12   6      520.28      533.18     20.14 o 
  -2 -12   6      125.36      123.23     10.58 o 
  -1 -12   6       43.90       42.67      6.83 o 
   0 -12   6      604.33      612.37     20.14 o 
   1 -12   6      299.63      317.79     14.34 o 
   2 -12   6      160.25      145.07     10.58 o 
   3 -12   6      543.44      545.81     18.77 o 
   4 -12   6      223.84      220.51     12.63 o 
   5 -12   6      115.66      104.11      9.90 o 
   6 -12   6      450.08      446.82     18.77 o 
   7 -12   6        7.25        2.73      6.49 o 
  -6 -11   6       51.91       52.91      8.53 o 
  -5 -11   6       66.07       73.05      9.22 o 
  -4 -11   6      678.31      737.31     23.55 o 
  -3 -11   6      107.16      111.62      9.56 o 
  -2 -11   6      368.44      401.76     16.38 o 
  -1 -11   6      531.77      481.30     17.41 o 
   0 -11   6       85.98      106.16      8.53 o 
   1 -11   6      471.68      424.63     15.70 o 
   2 -11   6      877.11      880.67     23.21 o 
   3 -11   6        1.50        4.44      4.10 o 
   4 -11   6      463.11      430.44     16.04 o 
   5 -11   6      467.58      463.89     17.75 o 
   6 -11   6       13.97        8.53      5.46 o 
   7 -11   6       75.10       74.07      9.56 o 
  -7 -10   6        1.85       -1.02      4.44 o 
  -6 -10   6      425.91      473.10     19.12 o 
  -5 -10   6      413.20      442.72     17.75 o 
  -4 -10   6       32.60       18.09      5.80 o 
  -3 -10   6      699.88      723.41     15.20 o 
  -2 -10   6      650.21      578.33     12.90 o 
  -1 -10   6        0.80        3.75      2.73 o 
   0 -10   6      858.25      835.27     21.50 o 
   1 -10   6      414.93      412.69     14.68 o 
   2 -10   6       19.32       18.43      4.78 o 
   3 -10   6      444.31      440.68     15.36 o 
   4 -10   6      188.42      202.76     10.92 o 
   5 -10   6       18.79       15.36      5.46 o 
   6 -10   6      296.66      317.45     14.68 o 
   7 -10   6      158.12      158.04     11.95 o 
  -7  -9   6      113.52      109.91     10.58 o 
  -6  -9   6       40.67       34.48      6.83 o 
  -5  -9   6       52.13       49.50      7.17 o 
  -4  -9   6      501.29      500.41     17.75 o 
  -3  -9   6      604.17      544.79     17.75 o 
  -2  -9   6        8.72       16.07      4.44 o 
  -1  -9   6     1504.68     1543.03     20.99 o 
   0  -9   6      110.91      134.47      6.15 o 
   1  -9   6      953.51      921.22     14.70 o 
   2  -9   6     1291.73     1242.03     17.09 o 
   3  -9   6      718.71      719.90     18.77 o 
   4  -9   6      524.82      532.16     16.38 o 
   5  -9   6     1103.63     1171.50     26.28 o 
   6  -9   6      216.57      206.51     11.61 o 
   7  -9   6        1.33        0.00      4.78 o 
  -8  -8   6      266.97      290.14     15.70 o 
  -7  -8   6       60.07       60.08      8.19 o 
  -6  -8   6      139.11      134.83     10.58 o 
  -5  -8   6      771.55      761.54     22.53 o 
  -4  -8   6       58.73       35.50      6.14 o 
  -3  -8   6      918.65      928.46     23.21 o 
  -2  -8   6     1944.48     1744.27     32.09 o 
  -1  -8   6      250.50      252.37      7.84 o 
   0  -8   6     2326.55     2293.07     25.58 o 
   1  -8   6     1836.61     1861.06     21.72 o 
   2  -8   6        1.97        2.09      2.04 o 
   3  -8   6      235.47      262.80      7.34 o 
   4  -8   6      210.30      224.87      7.17 o 
   5  -8   6      306.86      312.18     23.38 o 
   6  -8   6     1069.45     1085.48     24.92 o 
   7  -8   6      362.51      399.37     15.70 o 
  -8  -7   6        0.02       -4.10      4.10 o 
  -7  -7   6      213.66      239.62     13.65 o 
  -6  -7   6      685.71      644.12     20.48 o 
  -5  -7   6       25.74       19.12      5.12 o 
  -4  -7   6      968.96      915.49     23.21 o 
  -3  -7   6      836.31      801.48     20.82 o 
  -2  -7   6       39.62       34.48      5.46 o 
  -1  -7   6     2507.32     2473.39     38.23 o 
   0  -7   6     1456.91     1484.44     18.82 o 
   1  -7   6      676.75      644.07     11.22 o 
   2  -7   6     3127.15     3158.88     30.16 o 
   3  -7   6      580.44      578.62     10.37 o 
   4  -7   6      281.16      270.25      7.23 o 
   5  -7   6      843.69      799.01     13.01 o 
   6  -7   6      176.83      189.57     10.41 o 
   7  -7   6      113.11      110.70      5.73 o 
   8  -7   6      251.94      278.54     11.61 o 
  -8  -6   6      264.97      268.30     15.02 o 
  -7  -6   6      271.42      262.15     14.00 o 
  -6  -6   6       62.66       66.90      7.85 o 
  -5  -6   6     1130.31     1092.99     25.60 o 
  -4  -6   6      301.78      302.77     12.97 o 
  -3  -6   6      507.65      536.94     16.38 o 
  -2  -6   6     1955.23     1914.26     32.77 o 
  -1  -6   6      320.78      270.35     10.92 o 
   0  -6   6     1077.34     1104.99     15.31 o 
   1  -6   6     2363.28     2176.61     45.40 o 
   2  -6   6      972.15      913.36     12.91 o 
   3  -6   6     1356.05     1347.00     16.41 o 
   4  -6   6     1452.58     1421.26     17.26 o 
   5  -6   6       26.24       16.63      2.62 o 
   6  -6   6      352.18      338.11      8.44 o 
   7  -6   6      691.74      689.16     17.24 o 
   8  -6   6        6.94        4.10      3.41 o 
   9  -6   6      234.28      268.64     12.29 o 
  10  -6   6      115.98      118.79      9.56 o 
  -9  -5   6      154.23      149.51     11.61 o 
  -8  -5   6       27.40       41.99      7.51 o 
  -7  -5   6      335.06      312.67     14.68 o 
  -6  -5   6      563.09      560.15     18.77 o 
  -5  -5   6        3.18        2.39      3.41 o 
  -4  -5   6      462.95      459.79     15.02 o 
  -3  -5   6      881.49      841.07     20.48 o 
  -2  -5   6      144.53      135.17      8.53 o 
  -1  -5   6     1721.16     1815.96     30.38 o 
   0  -5   6     2701.55     2758.41     38.91 o 
   1  -5   6      482.63      503.64     15.02 o 
   2  -5   6     1821.21     1949.46     22.53 o 
   3  -5   6     2370.48     2370.35     23.41 o 
   4  -5   6       43.85       49.46      3.25 o 
   5  -5   6      897.80      932.81     13.28 o 
   6  -5   6      416.16      342.41      8.21 o 
   7  -5   6       21.73       14.06      2.87 o 
   8  -5   6      332.69      353.29     12.97 o 
   9  -5   6      237.18      251.57     11.95 o 
  10  -5   6       31.43       26.97      5.80 o 
  11  -5   6      115.81      121.86      9.90 o 
  -9  -4   6       16.04       10.36      4.10 o 
  -8  -4   6      428.79      422.62     12.79 o 
  -7  -4   6      496.37      497.31     12.91 o 
  -6  -4   6      238.53      239.36      8.57 o 
  -5  -4   6      966.56      968.04     16.53 o 
  -4  -4   6     1639.98     1647.67     30.38 o 
  -3  -4   6      543.19      503.83     15.02 o 
  -2  -4   6     2200.83     2164.47     34.48 o 
  -1  -4   6      416.23      399.72     12.63 o 
   0  -4   6      500.24      543.76     14.34 o 
   1  -4   6     1491.66     1529.54     16.85 o 
   2  -4   6      401.73      384.38      7.29 o 
   3  -4   6     3760.47     3844.45     32.93 o 
   4  -4   6     2642.86     2793.85     25.81 o 
   5  -4   6      953.59     1020.22     13.51 o 
   6  -4   6        2.05        2.47      3.41 o 
   7  -4   6      836.10      813.03     13.15 o 
   8  -4   6      340.13      319.16     12.29 o 
   9  -4   6      213.46      192.52     10.58 o 
  10  -4   6      350.12      364.90     14.68 o 
  11  -4   6        8.77       11.26      5.46 o 
  12  -4   6       13.08       15.36      5.46 o 
  -9  -3   6      529.08      539.36     14.83 o 
  -8  -3   6      206.83      221.93     12.63 o 
  -7  -3   6      262.80      265.03      9.53 o 
  -6  -3   6      397.07      400.41     10.86 o 
  -5  -3   6      298.56      286.43      8.69 o 
  -4  -3   6     1701.59     1704.37     21.72 o 
  -3  -3   6     2775.18     2629.68     27.99 o 
  -2  -3   6     1416.33     1325.79     24.58 o 
  -1  -3   6     2411.01     2424.23     35.50 o 
   0  -3   6     4907.42     4975.45     59.39 o 
   1  -3   6     2151.69     2135.46     30.72 o 
   2  -3   6     2049.17     2051.95     27.31 o 
   3  -3   6     1645.24     1690.50     17.30 o 
   4  -3   6       24.26       11.53      1.80 o 
   5  -3   6      575.84      593.27      9.48 o 
   6  -3   6     1375.92     1451.94     17.12 o 
   7  -3   6        1.58       11.58      2.53 o 
   8  -3   6      926.48      972.83     21.85 o 
   9  -3   6       78.98       55.30      6.49 o 
  10  -3   6       16.63       10.24      4.44 o 
  11  -3   6       82.20       81.92      8.53 o 
  12  -3   6       66.46       75.78      8.87 o 
  -9  -2   6        1.99        0.85      3.38 o 
  -8  -2   6      333.96      369.45     15.19 o 
  -7  -2   6      233.08      248.21     18.26 o 
  -6  -2   6       29.09       23.91      3.74 o 
  -5  -2   6      413.07      388.59     10.01 o 
  -4  -2   6     1544.75     1491.62     19.79 o 
  -3  -2   6      472.70      408.25     12.63 o 
  -2  -2   6      879.59      844.15     17.41 o 
  -1  -2   6     2465.82     2501.38     35.84 o 
   0  -2   6       36.01       37.21      4.10 o 
   2  -2   6     4017.59     4085.71     27.93 o 
   3  -2   6      216.59      162.59      3.75 o 
   4  -2   6     3091.98     3089.97     22.39 o 
   5  -2   6      120.35      132.50      4.42 o 
   6  -2   6      298.70      257.66      6.37 o 
   7  -2   6      585.85      704.88     17.07 o 
   8  -2   6      580.21      563.90     16.04 o 
   9  -2   6        0.62        4.44      3.75 o 
  10  -2   6      106.71       96.60      8.19 o 
  11  -2   6       29.30       23.89      6.14 o 
  12  -2   6       11.94        0.34      4.78 o 
  -9  -1   6      207.60      214.32     22.02 o 
  -8  -1   6      266.36      270.71     10.01 o 
  -7  -1   6        4.63        6.83      4.10 o 
  -6  -1   6      637.89      636.35     14.51 o 
  -5  -1   6      921.02      930.31     15.68 o 
  -4  -1   6      245.67      273.77      7.84 o 
  -3  -1   6     1598.48     1554.54     19.07 o 
  -2  -1   6       97.68       91.04      5.12 o 
  -1  -1   6      325.99      367.93      9.42 o 
   0  -1   6     9227.79     8979.18     89.43 o 
   1  -1   6     4278.09     4004.23     35.04 o 
   2  -1   6     4964.60     4720.23     35.70 o 
   3  -1   6     2888.21     2811.25     76.29 o 
   4  -1   6      722.25      777.96      8.30 o 
   5  -1   6     1456.21     1289.56     11.94 o 
   6  -1   6      823.46      781.25     13.38 o 
   7  -1   6        2.95       11.61      3.41 o 
   8  -1   6      339.64      341.00     12.63 o 
   9  -1   6      416.19      428.05     14.68 o 
  10  -1   6        1.01       -2.39      3.41 o 
  11  -1   6      132.72      115.72      9.56 o 
  12  -1   6       37.77       61.78      8.19 o 
  -9   0   6       64.55       76.27      6.63 o 
  -8   0   6      180.32      169.16      8.06 o 
  -7   0   6      731.47      732.24     17.75 o 
  -6   0   6       64.13       62.94      6.31 o 
  -5   0   6      194.38      211.55      9.73 o 
  -4   0   6     1521.81     1451.77     18.94 o 
  -3   0   6     1259.11     1232.32     13.13 o 
  -2   0   6     1570.22     1498.65     14.38 o 
  -1   0   6     4013.36     3908.11     27.93 o 
   0   0   6     2440.01     2127.18     17.10 o 
   1   0   6     3023.45     3144.65     28.89 o 
   2   0   6     6174.04     6137.99     49.20 o 
   3   0   6      617.36      636.47     11.78 o 
   4   0   6     5200.90     5373.60     34.57 o 
   5   0   6     3631.50     3425.29     25.93 o 
   6   0   6       73.28       63.80      3.61 o 
   7   0   6     1175.82     1105.28     21.50 o 
   8   0   6     1032.83     1060.22     22.53 o 
   9   0   6       25.25       18.09      4.78 o 
  10   0   6      222.68      251.23     12.63 o 
  11   0   6        3.57       17.41      5.46 o 
  12   0   6        3.44        8.19      5.46 o 
  -9   1   6      144.89      136.11      7.95 o 
  -8   1   6      333.11      328.18     10.83 o 
  -7   1   6       22.69        8.02      3.24 o 
  -6   1   6     1001.87      942.44     17.24 o 
  -5   1   6     1475.37     1456.85     19.99 o 
  -4   1   6      277.90      258.62      7.60 o 
  -3   1   6     2071.71     2201.45     19.11 o 
  -2   1   6     2364.32     2288.74     19.11 o 
  -1   1   6      391.80      544.75      9.18 o 
   0   1   6     4255.31     4543.47     30.69 o 
   1   1   6      783.26      768.82     10.57 o 
   2   1   6      129.47      112.61      5.63 o 
   3   1   6     1930.52     1559.86     16.91 o 
   4   1   6     1047.46     1012.55     13.07 o 
   5   1   6      271.31      278.44      5.21 o 
   6   1   6     1222.98     1185.03     32.43 o 
   7   1   6      244.54      216.65      8.36 o 
   8   1   6      595.01      555.37     15.70 o 
   9   1   6      371.73      392.55     14.00 o 
  10   1   6       76.31       82.95      8.19 o 
  11   1   6        0.82        0.34      4.44 o 
  12   1   6       80.65       95.92      9.56 o 
  -9   2   6      189.05      196.27      9.22 o 
  -8   2   6        4.66        2.86      3.25 o 
  -7   2   6      428.51      431.19     11.56 o 
  -6   2   6       78.34       76.77      5.15 o 
  -5   2   6      523.55      503.96     12.46 o 
  -4   2   6     2872.13     3061.23     30.74 o 
  -3   2   6      343.19      355.54     10.41 o 
  -2   2   6     3285.91     3646.19     26.91 o 
  -1   2   6     3148.64     3036.96     22.74 o 
   0   2   6      221.05      200.33      7.47 o 
   1   2   6     2737.24     2759.51     19.71 o 
   2   2   6     2406.37     2326.42     37.55 o 
   3   2   6      314.93      296.79      9.39 o 
   4   2   6     3702.16     3820.31     33.00 o 
   5   2   6     1735.83     1914.97     14.80 o 
   6   2   6      494.11      496.13      9.29 o 
   7   2   6      102.25      105.12      5.43 o 
   8   2   6      217.85      189.45      9.56 o 
   9   2   6       16.97       19.12      4.78 o 
  10   2   6      211.74      232.80     12.29 o 
  11   2   6      132.02      110.25      9.22 o 
  12   2   6        6.78        5.12      5.12 o 
  -9   3   6       76.94       78.32      6.37 o 
  -8   3   6      515.00      505.92     13.17 o 
  -7   3   6      143.35      131.82      8.87 o 
  -6   3   6      409.62      379.20     10.20 o 
  -5   3   6     1179.07     1101.34     16.71 o 
  -4   3   6      100.00      107.05      5.05 o 
  -3   3   6     2375.81     2448.82     20.54 o 
  -2   3   6     2665.58     2690.82     37.41 o 
  -1   3   6      486.87      471.56      6.81 o 
   0   3   6      851.92      803.29      8.68 o 
   1   3   6     3202.50     3447.63     32.84 o 
   2   3   6       25.44       29.11      1.63 o 
   3   3   6     4736.95     4794.46     44.89 o 
   4   3   6      845.43      866.06     12.46 o 
   5   3   6      105.52      162.30      5.05 o 
   6   3   6     1236.84     1187.48     15.08 o 
   7   3   6     1931.50     1988.13     21.72 o 
   8   3   6        5.24        8.53      3.75 o 
   9   3   6      478.29      459.45     15.36 o 
  10   3   6      175.94      195.93     11.26 o 
  11   3   6        0.16        5.12      4.78 o 
  12   3   6       68.93       70.66      8.53 o 
  -9   4   6      183.59      196.61     13.65 o 
  -8   4   6        0.17        0.34      4.44 o 
  -7   4   6      333.83      350.05     16.04 o 
  -6   4   6      532.67      520.79     11.76 o 
  -5   4   6       77.80       61.08      4.42 o 
  -4   4   6     1412.71     1373.41     23.21 o 
  -3   4   6     1060.35     1034.85     11.67 o 
  -2   4   6       12.20       19.77      1.95 o 
  -1   4   6     3319.63     3632.66     25.97 o 
   0   4   6     1409.87     1493.47     15.33 o 
   1   4   6      354.65      373.61      5.23 o 
   2   4   6     6930.64     6911.41     71.57 o 
   3   4   6     2494.94     2471.19     17.41 o 
   4   4   6     1375.29     1350.82     11.00 o 
   5   4   6      905.09      775.97     11.21 o 
   6   4   6      408.89      428.10     15.53 o 
   7   4   6      297.79      297.97      7.48 o 
   8   4   6      594.03      619.20     16.38 o 
   9   4   6       52.19       56.32      6.49 o 
  10   4   6      129.42      138.24      9.90 o 
  11   4   6       80.60       79.87      8.53 o 
  12   4   6        2.48        1.37      5.12 o 
  -9   5   6       10.03       10.92      5.80 o 
  -8   5   6      299.01      304.14     16.04 o 
  -7   5   6      132.86      150.53     10.92 o 
  -6   5   6       49.97       44.37      6.83 o 
  -5   5   6     1106.88     1117.84     19.63 o 
  -4   5   6      889.71      822.03     13.41 o 
  -3   5   6      313.31      330.22      6.34 o 
  -2   5   6     3555.30     3641.88     26.76 o 
  -1   5   6     1190.74     1352.59     12.83 o 
   0   5   6     2739.35     2966.19     21.50 o 
   1   5   6     3340.37     3526.51     24.14 o 
   2   5   6     1817.41     1767.41     13.92 o 
   3   5   6     2813.82     3046.36     21.06 o 
   4   5   6     3236.22     3372.96     24.83 o 
   5   5   6        0.77        1.68      1.44 o 
   6   5   6     1562.49     1534.55     18.08 o 
   7   5   6     1222.12     1336.31     17.02 o 
   8   5   6      110.59       96.60      7.51 o 
   9   5   6      480.80      483.34     15.70 o 
  10   5   6      230.33      232.80     12.29 o 
  11   5   6        4.82        1.37      4.78 o 
  12   5   6       41.18       49.84      7.85 o 
  -8   6   6        2.29        4.44      5.12 o 
  -7   6   6      260.90      250.89     14.00 o 
  -6   6   6      354.71      367.63     15.70 o 
  -5   6   6      101.68      107.52      8.87 o 
  -4   6   6      878.26      967.71     22.87 o 
  -3   6   6      925.82      918.64     14.08 o 
  -2   6   6       89.54       92.23      4.70 o 
  -1   6   6     2309.09     2215.02     17.96 o 
   0   6   6     3667.04     3938.06     43.62 o 
   1   6   6       40.14       44.74      2.20 o 
   2   6   6     2504.04     2572.39     22.61 o 
   3   6   6     1417.57     1559.17     12.96 o 
   4   6   6      543.25      596.38      7.10 o 
   5   6   6     1192.45     1088.80     10.92 o 
   6   6   6     1051.29     1065.57     14.46 o 
   7   6   6      503.16      476.66      9.65 o 
   8   6   6      904.18      890.23     20.48 o 
   9   6   6       31.90       44.72      6.14 o 
  10   6   6       68.57       68.61      7.51 o 
  11   6   6       39.30       46.76      7.17 o 
  12   6   6       22.35       18.77      6.49 o 
  -8   7   6      140.05      169.31     12.97 o 
  -7   7   6       37.84       54.96      8.19 o 
  -6   7   6       11.08       21.85      5.80 o 
  -5   7   6      548.58      615.79     19.46 o 
  -4   7   6     2321.90     2412.63     40.62 o 
  -3   7   6        0.52        7.17      2.77 o 
  -2   7   6     1667.06     1688.92     28.16 o 
  -1   7   6      102.96       81.99      4.59 o 
   0   7   6      531.60      515.56      9.51 o 
   1   7   6     2175.37     2339.93     23.66 o 
   2   7   6      459.57      519.77      8.93 o 
   3   7   6      806.31      749.34      8.18 o 
   4   7   6     2303.32     2286.74     17.84 o 
   5   7   6     1722.86     1697.88     14.94 o 
   6   7   6      438.07      430.12      8.89 o 
   7   7   6      727.09      720.17     25.26 o 
   8   7   6      161.35      153.67      6.15 o 
   9   7   6       21.92       12.97      4.44 o 
  10   7   6      104.75      110.94      8.87 o 
  11   7   6       33.28       26.97      6.49 o 
  12   7   6       14.98       23.55      6.83 o 
  -8   8   6       35.04       45.40      8.53 o 
  -7   8   6        7.35        9.22      5.46 o 
  -6   8   6      560.95      518.84     19.46 o 
  -5   8   6      672.86      698.39     21.16 o 
  -4   8   6     1041.39     1095.72     25.94 o 
  -3   8   6     2303.14     2529.03     40.96 o 
  -2   8   6       34.35       34.40      3.60 o 
  -1   8   6     1214.47     1303.94     17.38 o 
   0   8   6     2360.00     2425.88     25.31 o 
   1   8   6      310.00      312.96      7.58 o 
   2   8   6      985.71      967.03     17.75 o 
   3   8   6      274.45      283.50      6.64 o 
   4   8   6      111.17      110.70      4.34 o 
   5   8   6      479.89      501.24     14.44 o 
   6   8   6     1136.94     1129.17     15.45 o 
   7   8   6        8.00        5.98      3.07 o 
   8   8   6      537.02      559.27     11.46 o 
   9   8   6      119.54      141.32      9.22 o 
  10   8   6       15.87       25.60      5.46 o 
  11   8   6      108.12      110.94      9.90 o 
  12   8   6       56.27       70.32      9.22 o 
  -7   9   6      218.27      250.89     15.02 o 
  -6   9   6        8.06        9.22      5.46 o 
  -5   9   6      644.94      658.80     21.50 o 
  -4   9   6     1141.08     1165.35     27.31 o 
  -3   9   6        0.53        2.39      3.75 o 
  -2   9   6     1804.19     1949.50     23.64 o 
  -1   9   6     1641.94     1696.73     24.41 o 
   0   9   6       51.42       51.88      3.86 o 
   1   9   6     1382.65     1433.99     18.16 o 
   2   9   6      268.60      258.12      6.95 o 
   3   9   6      188.23      168.46      5.73 o 
   4   9   6     1951.07     1868.18     27.65 o 
   5   9   6      609.86      629.44     13.14 o 
   6   9   6       83.94       87.04      6.83 o 
   7   9   6      450.65      429.07     14.68 o 
   8   9   6      408.36      398.45      9.89 o 
   9   9   6       47.83       54.27      6.49 o 
  10   9   6      174.75      198.32     11.61 o 
  11   9   6        6.29       10.92      5.46 o 
  -7  10   6        2.39       12.63      6.14 o 
  -6  10   6      206.44      224.26     14.34 o 
  -5  10   6      184.83      204.12     12.97 o 
  -4  10   6       41.92       23.55      6.14 o 
  -3  10   6     1105.84     1127.46     26.62 o 
  -2  10   6      602.50      660.24     15.87 o 
  -1  10   6      663.80      687.99     13.03 o 
   0  10   6     1942.64     2100.33     24.61 o 
   1  10   6      233.20      215.25      6.99 o 
   2  10   6      259.02      263.18      9.90 o 
   3  10   6      817.56      822.64     17.41 o 
   4  10   6      519.28      483.34     12.97 o 
   5  10   6       62.43       55.98      4.78 o 
   7  10   6      120.26      119.47      8.53 o 
   8  10   6      204.49      215.05     11.26 o 
  -6  11   6       56.27       89.77     10.58 o 
  -5  11   6      173.06      171.70     12.97 o 
  -4  11   6      313.25      307.55     15.02 o 
  -3  11   6       49.49       53.25      7.17 o 
  -2  11   6      366.47      355.29     10.00 o 
  -1  11   6      787.38      926.02     15.81 o 
   0  11   6        5.23       10.91      2.90 o 
   1  11   6      534.19      604.86     16.73 o 
   2  11   6     1048.86     1058.17     21.85 o 
   3  11   6       67.74       58.71      5.46 o 
   4  11   6      944.14      944.16     20.14 o 
   5  11   6      351.69      328.37     11.26 o 
   8  11   6      220.40      246.45     12.29 o 
  -6  12   6      149.48      155.99     12.63 o 
  -5  12   6      405.95      447.50     19.46 o 
  -4  12   6        1.71        0.68      5.12 o 
  -3  12   6      246.79      233.48     13.31 o 
  -2  12   6      346.91      357.38     10.48 o 
  -1  12   6       22.60       25.35      3.84 o 
   0  12   6      671.60      672.07     13.39 o 
   1  12   6      821.70      763.93     19.80 o 
   2  12   6       23.86       23.21      4.78 o 
   3  12   6     1093.88     1123.71     23.21 o 
   4  12   6      305.85      320.52     11.95 o 
   5  12   6       40.75       53.59      5.46 o 
   8  12   6       69.58       87.38      8.19 o 
  -5  13   6       27.95       30.38      7.51 o 
  -4  13   6      424.84      416.10     18.43 o 
  -3  13   6       94.93       98.99      9.90 o 
  -2  13   6       98.35       94.93      6.39 o 
  -1  13   6      450.89      447.25     12.80 o 
   0  13   6      281.28      275.81     12.97 o 
   1  13   6      278.45      226.65     11.61 o 
   2  13   6     1026.19     1015.84     23.21 o 
   3  13   6       68.85       72.02      6.83 o 
   4  13   6      187.95      170.67      9.56 o 
  -4  14   6       58.84       61.44      9.22 o 
  -3  14   6      268.40      296.97     16.04 o 
  -2  14   6      528.88      559.12     20.48 o 
  -1  14   6        0.09        3.24      3.24 o 
   0  14   6      404.24      337.59     15.02 o 
   1  14   6      479.37      450.92     16.38 o 
   2  14   6        0.02        0.34      3.75 o 
   3  14   6      444.24      430.78     15.36 o 
   4  14   6      169.72      175.45      9.90 o 
  -3  15   6      171.87      161.80     12.97 o 
  -2  15   6        4.92        7.51      6.14 o 
  -1  15   6      326.34      347.04     11.34 o 
   0  15   6      179.88      180.23     11.95 o 
   1  15   6       47.26       48.47      7.17 o 
   2  15   6      409.60      400.40     15.70 o 
   3  15   6       86.83      101.72      8.53 o 
   4  15   6       41.42       37.55      6.14 o 
  -1  16   6       86.60       77.35      6.75 o 
   0  16   6      117.30      101.72     10.24 o 
   1  16   6      323.64      322.91     15.70 o 
   2  16   6       11.14        2.05      4.44 o 
   3  16   6      151.81      150.53     10.58 o 
   0 -14   7        2.12        5.46      5.46 o 
   1 -14   7      243.92      243.38     15.02 o 
   2 -14   7      282.31      272.05     15.36 o 
  -3 -13   7      432.36      492.56     21.16 o 
  -2 -13   7      179.07      205.15     13.65 o 
  -1 -13   7      133.97      149.51     11.61 o 
   0 -13   7      572.87      561.85     20.82 o 
   1 -13   7      132.42      119.47     10.58 o 
   2 -13   7       81.69       96.26      9.56 o 
   3 -13   7      295.81      305.16     15.36 o 
   4 -13   7       75.61       82.26      9.56 o 
   5 -13   7       39.93       40.62      8.19 o 
  -4 -12   7      465.87      489.83     20.48 o 
  -3 -12   7       81.23       69.29      8.87 o 
  -2 -12   7      118.53      119.13     10.58 o 
  -1 -12   7      477.73      509.97     19.12 o 
   0 -12   7      124.77      134.83     10.24 o 
   1 -12   7      251.89      244.74     13.31 o 
   2 -12   7      402.20      397.33     16.38 o 
   3 -12   7       24.56       20.14      5.80 o 
   4 -12   7      153.85      148.83     10.92 o 
   5 -12   7      329.81      307.89     15.70 o 
   6 -12   7       28.30       26.97      7.51 o 
  -5 -11   7      158.67      176.82     12.97 o 
  -4 -11   7       43.92       44.03      7.85 o 
  -3 -11   7      319.19      316.77     15.70 o 
  -2 -11   7      623.75      672.45     21.85 o 
  -1 -11   7        8.38       16.04      5.12 o 
   0 -11   7      481.20      542.06     18.43 o 
   1 -11   7      473.22      477.88     17.07 o 
   2 -11   7       52.44       58.37      7.17 o 
   3 -11   7      746.46      684.06     20.48 o 
   4 -11   7      286.36      262.49     13.31 o 
   5 -11   7       24.52       22.19      6.14 o 
   6 -11   7      225.00      223.58     13.65 o 
  -6 -10   7       99.65       95.92     10.24 o 
  -5 -10   7       45.25       43.01      7.85 o 
  -4 -10   7      782.13      774.85     23.55 o 
  -3 -10   7      288.31      294.03     10.14 o 
  -2 -10   7       76.90       89.68      6.03 o 
  -1 -10   7      452.49      481.18     20.82 o 
   0 -10   7      343.96      398.47     10.50 o 
   1 -10   7       76.97       79.87      7.51 o 
   2 -10   7     1266.21     1288.24     27.65 o 
   3 -10   7      372.06      363.53     14.34 o 
   4 -10   7      111.27      108.89      8.87 o 
   5 -10   7      357.46      349.20     14.68 o 
   6 -10   7      202.90      189.45     11.95 o 
  -6  -9   7       84.76       96.60     10.24 o 
  -5  -9   7      430.62      450.92     18.43 o 
  -4  -9   7       17.38        8.87      5.46 o 
  -3  -9   7      218.86      210.95     12.29 o 
  -2  -9   7      695.90      735.62     14.72 o 
  -1  -9   7      750.53      741.39     14.48 o 
   0  -9   7      223.36      257.15      8.32 o 
   1  -9   7     1100.97     1127.07     17.25 o 
   2  -9   7      213.80      204.72      7.24 o 
   3  -9   7      518.78      549.26     11.31 o 
   4  -9   7      649.44      659.82     18.43 o 
   5  -9   7      110.41      110.94      8.87 o 
   6  -9   7      509.39      522.94     17.75 o 
  -7  -8   7      190.88      203.10     13.65 o 
  -6  -8   7      342.25      340.66     16.38 o 
  -5  -8   7        0.06       -0.68      4.10 o 
  -4  -8   7      502.07      516.80     18.77 o 
  -3  -8   7      168.50      175.11     10.92 o 
  -2  -8   7        0.01       -3.41      3.41 o 
  -1  -8   7     1314.53     1314.64     19.19 o 
   0  -8   7     1679.99     1594.98     29.70 o 
   1  -8   7      500.16      463.56     10.38 o 
   2  -8   7     1841.00     1815.94     60.76 o 
   3  -8   7      600.26      601.10     11.58 o 
   4  -8   7       10.45        9.81      2.62 o 
   5  -8   7      411.30      407.57      9.73 o 
   6  -8   7       33.20       36.03      6.14 o 
  -7  -7   7      190.55      194.91     12.97 o 
  -6  -7   7        2.56        9.56      5.46 o 
  -5  -7   7      672.61      628.42     20.82 o 
  -4  -7   7      392.56      403.81     16.04 o 
  -3  -7   7       45.83       49.84      6.83 o 
  -2  -7   7     1031.80     1128.49     25.60 o 
  -1  -7   7     1139.28     1212.46     25.60 o 
   0  -7   7      642.54      629.20     11.93 o 
   1  -7   7     3826.98     3755.43     48.81 o 
   2  -7   7      687.93      736.30     12.55 o 
   3  -7   7      357.45      379.69     13.65 o 
   4  -7   7      937.98      971.18     14.36 o 
   5  -7   7      231.43      247.74     10.75 o 
   6  -7   7      417.51      423.79     10.00 o 
   7  -7   7      324.30      380.94     13.31 o 
   8  -7   7        2.71       -1.37      3.41 o 
  -8  -6   7       35.13       41.64      7.51 o 
  -7  -6   7      141.44      150.53     11.61 o 
  -6  -6   7      688.25      710.68     22.53 o 
  -5  -6   7      194.33      181.94     11.26 o 
  -4  -6   7      426.04      439.65     16.38 o 
  -3  -6   7     1334.56     1284.82     27.65 o 
  -2  -6   7      476.62      494.95     16.04 o 
  -1  -6   7      680.54      663.92     18.09 o 
   0  -6   7     1094.42     1107.17     15.91 o 
   1  -6   7       22.30       16.51      2.62 o 
   2  -6   7     2069.92     2058.35     22.56 o 
   3  -6   7     1327.38     1306.56     16.65 o 
   4  -6   7      166.16      139.01      9.05 o 
   5  -6   7      916.29      898.22     14.17 o 
   6  -6   7      950.97      919.58     19.80 o 
   7  -6   7        8.61       22.53      4.44 o 
   8  -6   7      141.88      174.09      9.90 o 
   9  -6   7       26.66       26.62      5.46 o 
  10  -6   7        4.70        8.53      4.44 o 
  11  -6   7       61.22       80.22      8.87 o 
  -8  -5   7      126.10      134.15     11.26 o 
  -7  -5   7      250.30      247.82     13.65 o 
  -6  -5   7       19.21       27.31      6.14 o 
  -5  -5   7      635.47      572.78     18.77 o 
  -4  -5   7      607.52      549.91     17.75 o 
  -3  -5   7        0.38       -0.34      3.07 o 
  -2  -5   7     1527.14     1403.61     27.99 o 
  -1  -5   7     2188.55     2156.62     35.16 o 
   0  -5   7       14.49       10.58      3.75 o 
   1  -5   7     3197.10     3286.76     34.82 o 
   2  -5   7     2534.46     2508.42     25.07 o 
   3  -5   7      488.23      462.96      8.92 o 
   4  -5   7     2799.98     2691.50     26.30 o 
   5  -5   7      534.09      505.12     21.68 o 
   6  -5   7      341.38      331.79     11.61 o 
   7  -5   7      797.66      808.31     19.12 o 
   8  -5   7      110.90      138.24      8.87 o 
   9  -5   7       62.49       79.19      7.51 o 
  10  -5   7      185.23      211.63     11.95 o 
  11  -5   7       49.80       47.11      7.51 o 
  -8  -4   7      182.28      169.85     18.77 o 
  -7  -4   7        3.44        5.46      5.12 o 
  -6  -4   7      983.05      928.97     17.62 o 
  -5  -4   7       59.00       54.62      6.83 o 
  -4  -4   7     1019.73     1015.84     24.24 o 
  -3  -4   7     2975.85     2831.80     44.03 o 
  -2  -4   7     2485.32     2339.24     37.89 o 
  -1  -4   7      273.64      230.41     10.24 o 
   0  -4   7     1172.95     1170.47     23.21 o 
   1  -4   7      421.20      447.79     16.21 o 
   2  -4   7      926.97      962.16     12.83 o 
   3  -4   7     2148.10     2082.48     21.07 o 
   4  -4   7      183.46      189.53     11.95 o 
   5  -4   7     1037.81     1049.69     14.08 o 
   6  -4   7      699.24      642.41     16.04 o 
   7  -4   7       46.86       48.13      5.46 o 
   8  -4   7       12.87       15.02      4.44 o 
   9  -4   7      239.85      231.77     11.61 o 
  10  -4   7        7.02       -2.05      3.75 o 
  11  -4   7      179.21      201.05     12.29 o 
  12  -4   7       59.49       69.98      8.53 o 
  -8  -3   7       76.22       69.16      6.52 o 
  -7  -3   7     1319.03     1270.11     21.84 o 
  -6  -3   7       34.48       42.31     10.24 o 
  -5  -3   7     1220.73     1184.62     28.50 o 
  -4  -3   7       36.90       38.55      6.83 o 
  -3  -3   7      173.64      198.02      6.99 o 
  -2  -3   7      784.95      759.15     19.12 o 
  -1  -3   7     1688.00     1630.27     28.67 o 
   0  -3   7      181.97      203.78      9.22 o 
   1  -3   7     1568.41     1479.73     25.60 o 
   2  -3   7     3389.44     3471.66     30.31 o 
   3  -3   7      118.61      109.17      7.34 o 
   4  -3   7      422.28      430.43     16.90 o 
   5  -3   7      543.97      506.89      8.84 o 
   6  -3   7       52.17       55.98      5.46 o 
   7  -3   7     1140.57     1139.75     23.21 o 
   8  -3   7      650.84      657.43     18.09 o 
   9  -3   7        1.08        2.39      3.75 o 
  10  -3   7      174.06      191.15     11.26 o 
  11  -3   7       53.53       45.06      7.17 o 
  12  -3   7       11.68       11.95      5.46 o 
  -9  -2   7      118.11      104.52      7.84 o 
  -8  -2   7      342.53      332.72     20.65 o 
  -7  -2   7       39.42       36.07      5.12 o 
  -6  -2   7     1224.90     1229.65     33.79 o 
  -5  -2   7      311.28      275.77      8.81 o 
  -4  -2   7       60.78       61.81      4.59 o 
  -3  -2   7      233.95      216.72      7.09 o 
  -2  -2   7     2805.76     2654.22     27.49 o 
  -1  -2   7       24.10       30.04      4.44 o 
   0  -2   7     5062.87     4772.01     58.71 o 
   1  -2   7     2144.87     2116.13     23.14 o 
   2  -2   7     1222.93     1230.75     13.78 o 
   3  -2   7     6360.21     6694.46     43.14 o 
   4  -2   7     1770.00     1671.60     14.51 o 
   5  -2   7      703.23      730.46     18.43 o 
   6  -2   7      616.60      566.97     14.68 o 
   7  -2   7      193.15      166.58      9.22 o 
   8  -2   7      113.87      121.52      8.53 o 
   9  -2   7      318.99      308.23     12.63 o 
  10  -2   7       29.90       23.89      5.80 o 
  11  -2   7       27.24       32.09      6.83 o 
  12  -2   7       44.41       47.45      7.85 o 
  -9  -1   7       88.97       79.69      6.88 o 
  -8  -1   7       38.20       22.32      4.57 o 
  -7  -1   7      470.40      418.68     12.06 o 
  -6  -1   7      187.81      185.60      7.97 o 
  -5  -1   7      238.74      226.43      9.56 o 
  -4  -1   7     2505.44     2363.26     27.15 o 
  -3  -1   7      624.65      611.72     11.58 o 
  -2  -1   7     1363.16     1312.50     17.12 o 
  -1  -1   7     2013.60     1960.11     20.81 o 
   0  -1   7     1913.48     1916.97     21.59 o 
   1  -1   7     3039.33     2950.38     28.92 o 
   2  -1   7     4563.57     4578.46     31.38 o 
   3  -1   7      640.49      696.34     11.02 o 
   4  -1   7      340.56      377.67      6.45 o 
   5  -1   7      796.25      781.03     15.53 o 
   6  -1   7        4.73        3.64      2.13 o 
   7  -1   7      929.13      980.32     14.48 o 
   8  -1   7      903.42      864.97     20.48 o 
   9  -1   7        7.84        3.75      3.75 o 
  10  -1   7      261.05      264.54     12.97 o 
  11  -1   7      164.87      186.03     11.61 o 
  12  -1   7        4.14       -4.44      4.44 o 
  -9   0   7       73.53       76.61      6.63 o 
  -8   0   7      412.26      435.20     13.03 o 
  -7   0   7        5.44        1.29      2.77 o 
  -6   0   7      515.39      523.91     12.54 o 
  -5   0   7      939.50      879.98     17.07 o 
  -4   0   7      644.48      582.39     11.83 o 
  -3   0   7     1149.32     1112.79     13.68 o 
  -2   0   7     1037.58     1030.81     11.95 o 
  -1   0   7      158.03      195.27      4.92 o 
   0   0   7     1275.59     1301.60     12.86 o 
   1   0   7     6708.04     6973.00     77.14 o 
   2   0   7       75.63       85.87     14.68 o 
   3   0   7     4557.74     4904.98     77.31 o 
   4   0   7     3069.94     3067.12     29.34 o 
   5   0   7      370.87      452.92      9.90 o 
   6   0   7     3334.66     3301.11     31.71 o 
   7   0   7      703.58      652.09     11.70 o 
   8   0   7        5.89        5.12      3.41 o 
   9   0   7      185.68      189.45     10.24 o 
  10   0   7       55.08       55.98      7.17 o 
  11   0   7      137.51      142.68     10.58 o 
  12   0   7       51.81       57.00      7.85 o 
  -9   1   7       93.10       95.79     15.87 o 
  -8   1   7        3.24       -2.87      2.87 o 
  -7   1   7      291.28      292.84     10.00 o 
  -6   1   7       72.98       67.11      5.29 o 
  -5   1   7       49.38       37.94      4.10 o 
  -4   1   7     1258.81     1217.24     17.73 o 
  -3   1   7     1773.62     1687.35     16.75 o 
  -2   1   7      165.69      121.14      4.25 o 
  -1   1   7     3921.09     3563.99     26.81 o 
   0   1   7     2282.17     2469.70     26.29 o 
   1   1   7     3615.33     3939.21     27.40 o 
   2   1   7     4544.75     4738.35     40.86 o 
   3   1   7      325.56      368.39      7.95 o 
   4   1   7       55.33       46.37      3.28 o 
   5   1   7      418.41      432.72      8.99 o 
   6   1   7      861.95      900.61     13.70 o 
   7   1   7      219.60      224.66      7.44 o 
   8   1   7      153.64      174.77      9.22 o 
   9   1   7        4.41        8.19      4.10 o 
  10   1   7      193.00      192.86     11.61 o 
  11   1   7      205.29      206.51     12.63 o 
  12   1   7        9.70       11.26      5.46 o 
  -9   2   7       21.05       24.60      4.59 o 
  -8   2   7      381.98      359.05     11.93 o 
  -7   2   7      306.31      300.58     10.58 o 
  -6   2   7       66.33       68.62      5.29 o 
  -5   2   7      671.58      659.93     13.38 o 
  -4   2   7      228.97      214.72      7.23 o 
  -3   2   7     1291.27     1371.93     14.65 o 
  -2   2   7     4713.72     4469.69     32.62 o 
  -1   2   7     2631.41     2639.84     21.40 o 
   0   2   7     1286.38     1174.82     11.82 o 
   1   2   7       21.53       19.79      1.57 o 
   2   2   7      350.52      333.86      6.93 o 
   3   2   7      157.00       92.75      4.26 o 
   4   2   7     2568.06     2636.70     25.60 o 
   5   2   7      411.72      465.48     16.04 o 
   6   2   7     3319.88     3235.32     30.98 o 
   7   2   7     3435.76     3366.49     32.82 o 
   8   2   7      227.40      256.01     10.92 o 
   9   2   7      195.10      208.22     10.92 o 
  10   2   7      161.12      159.75     10.58 o 
  11   2   7       34.28       33.79      6.83 o 
  12   2   7       65.74       82.26      9.22 o 
  -9   3   7      145.39      132.10     11.95 o 
  -8   3   7       40.39       45.04      9.05 o 
  -7   3   7      501.91      455.08     12.39 o 
  -6   3   7      891.16      837.22     22.87 o 
  -5   3   7       13.29       10.09      3.01 o 
  -4   3   7     1296.34     1319.65     21.16 o 
  -3   3   7     1263.07     1197.59     13.66 o 
  -2   3   7       82.18      125.62      4.40 o 
  -1   3   7     3739.00     3759.27     34.68 o 
   0   3   7     2062.39     1995.24     16.77 o 
   1   3   7      509.94      474.89      6.32 o 
   2   3   7     1449.52     1204.81     10.51 o 
   3   3   7     1878.34     1832.08     19.44 o 
   4   3   7      292.45      271.01      7.34 o 
   5   3   7      400.78      405.15      8.53 o 
   6   3   7      518.23      513.69      9.76 o 
   7   3   7      273.20      300.56      8.08 o 
   8   3   7      718.11      720.58     18.43 o 
   9   3   7      220.86      203.78     10.58 o 
  10   3   7       29.69       31.06      6.14 o 
  11   3   7       73.22       74.41      8.19 o 
  12   3   7       28.44       25.26      6.83 o 
  -8   4   7      273.08      266.59     15.70 o 
  -7   4   7      222.27      209.59     12.97 o 
  -6   4   7       28.71       19.95      3.69 o 
  -5   4   7      969.84      952.55     16.12 o 
  -4   4   7      221.72      243.04      7.58 o 
  -3   4   7      735.43      713.88     10.16 o 
  -2   4   7     2855.56     2859.66     27.16 o 
  -1   4   7      833.32      668.94      8.89 o 
   0   4   7     2129.40     2245.46     18.18 o 
   1   4   7     2818.25     2579.36     20.07 o 
   2   4   7      875.76      862.69      9.68 o 
   3   4   7      769.65      752.83     15.08 o 
   4   4   7      684.88      678.42     10.55 o 
   5   4   7      173.73      179.94      5.58 o 
   6   4   7      585.09      567.84     11.44 o 
   7   4   7      679.33      660.20     11.58 o 
   8   4   7        7.84        5.80      3.75 o 
   9   4   7      498.12      454.67     15.36 o 
  10   4   7      287.35      300.73     13.65 o 
  11   4   7        1.00       -2.05      4.10 o 
  12   4   7       34.05       47.45      7.85 o 
  -8   5   7       25.20       11.95      6.14 o 
  -7   5   7       89.18       73.39      9.22 o 
  -6   5   7      845.43      865.99     24.58 o 
  -5   5   7      440.13      454.67     16.38 o 
  -4   5   7      541.04      544.77     11.78 o 
  -3   5   7     1637.07     1641.83     25.19 o 
  -2   5   7      667.65      669.18      9.31 o 
  -1   5   7     2338.72     2621.12     21.09 o 
   0   5   7     1486.35     1429.24     26.54 o 
   1   5   7      416.15      511.02      6.72 o 
   2   5   7     1422.19     1365.97     11.99 o 
   3   5   7     2954.29     2937.51     20.87 o 
   4   5   7      275.43      244.25      6.15 o 
   5   5   7     1479.74     1402.85     16.81 o 
   6   5   7      891.46      899.76     13.36 o 
   7   5   7       19.66       14.20      2.77 o 
   8   5   7      305.46      317.94      8.57 o 
   9   5   7      442.34      451.94     15.36 o 
  10   5   7        7.58       13.65      5.12 o 
  11   5   7      155.68      166.24     11.26 o 
  12   5   7       13.99        8.87      5.80 o 
  -8   6   7      168.16      156.68     12.29 o 
  -7   6   7      285.59      299.70     15.70 o 
  -6   6   7        2.05        1.71      4.44 o 
  -5   6   7      723.66      742.43     21.50 o 
  -4   6   7      353.79      331.79     13.65 o 
  -3   6   7        0.13       -0.08      2.53 o 
  -2   6   7      171.21      188.83      6.76 o 
  -1   6   7      685.93      735.39     20.31 o 
   0   6   7      812.69      901.47     10.63 o 
   1   6   7     3612.89     3732.18     31.88 o 
   2   6   7     1075.03     1042.05     10.08 o 
   3   6   7      153.11      156.38      3.58 o 
   4   6   7      478.25      537.27      9.18 o 
   5   6   7     1240.94     1280.21     16.04 o 
   6   6   7       79.87       89.47     11.78 o 
   7   6   7      590.44      573.73     10.85 o 
   8   6   7      295.55      275.49      7.97 o 
   9   6   7      187.42      211.98     11.26 o 
  10   6   7      228.09      257.37     12.63 o 
  11   6   7        3.34        6.14      4.78 o 
  12   6   7       13.02       19.12      6.49 o 
  -8   7   7       41.98       40.96      8.19 o 
  -7   7   7      172.01      169.99     12.63 o 
  -6   7   7      234.64      267.61     14.34 o 
  -5   7   7       10.95        5.46      4.44 o 
  -4   7   7        1.26        0.00      3.41 o 
  -3   7   7     2143.72     2104.74     36.18 o 
  -2   7   7     5015.62     5027.63     45.62 o 
  -1   7   7      131.85      131.63      5.67 o 
   0   7   7     2929.55     2969.19     29.27 o 
   1   7   7       71.10       61.82      3.69 o 
   2   7   7     1516.11     1545.47     17.62 o 
   3   7   7      983.40     1022.17     10.50 o 
   4   7   7       69.76       92.73      5.29 o 
   5   7   7     2297.62     2273.27     23.57 o 
   6   7   7     1844.76     1898.85     21.48 o 
   7   7   7      131.51      143.36      5.88 o 
   8   7   7      223.61      236.16      7.84 o 
   9   7   7      209.80      212.32     10.92 o 
  10   7   7       24.20       17.07      5.12 o 
  11   7   7      142.65      150.19     10.92 o 
  12   7   7       27.04       29.01      6.83 o 
  -7   8   7      194.75      202.08     13.65 o 
  -6   8   7       83.21       76.80      9.22 o 
  -5   8   7       13.22       19.12      5.80 o 
  -4   8   7      476.77      473.45     16.73 o 
  -3   8   7       37.59       24.92      5.46 o 
  -2   8   7     3389.35     3411.98     42.33 o 
  -1   8   7     2554.98     2487.12     27.15 o 
   0   8   7      121.16      108.35      5.19 o 
   1   8   7     1491.87     1558.49     18.85 o 
   2   8   7      682.43      691.33     13.31 o 
   3   8   7       25.53       17.01      2.38 o 
   4   8   7      142.34      160.43      8.87 o 
   5   8   7      249.91      241.33     10.92 o 
   6   8   7       74.42       63.97      3.93 o 
   7   8   7      734.76      738.24     12.87 o 
   8   8   7      565.76      548.45     11.45 o 
   9   8   7       46.30       46.76      6.14 o 
  10   8   7       68.88       73.39      7.51 o 
  11   8   7       21.98       30.72      6.83 o 
  12   8   7        0.60        0.34      5.46 o 
  -7   9   7       12.05        7.51      5.46 o 
  -6   9   7      260.28      287.75     15.36 o 
  -5   9   7      246.70      220.51     13.31 o 
  -4   9   7        0.74        3.75      4.44 o 
  -3   9   7     1017.63     1032.57     24.92 o 
  -2   9   7      671.82      566.45     11.95 o 
  -1   9   7      357.67      383.79     12.29 o 
   0   9   7      997.36      979.90     15.07 o 
   1   9   7      397.44      388.24      9.03 o 
   2   9   7      180.04      171.38      6.07 o 
   3   9   7     1839.59     1875.74     21.22 o 
   4   9   7      438.98      505.53     16.04 o 
   5   9   7      418.14      408.59     14.34 o 
   6   9   7      471.29      503.14     15.70 o 
   7   9   7      149.83      142.34      9.22 o 
   8   9   7      109.60      105.82      8.53 o 
   9   9   7      167.55      189.45     10.58 o 
  10   9   7       10.68        6.49      4.44 o 
  11   9   7       37.75       42.67      7.51 o 
  -6  10   7       85.54       73.39      9.56 o 
  -5  10   7       11.15       14.00      5.80 o 
  -4  10   7      451.07      480.96     18.09 o 
  -3  10   7      316.85      297.99     14.00 o 
  -2  10   7      474.53      573.16     12.54 o 
  -1  10   7     1658.18     1577.46     21.24 o 
   0  10   7      242.41      182.85      7.00 o 
   1  10   7      828.41      775.79     13.49 o 
   2  10   7     1136.11     1095.84     16.28 o 
   3  10   7       11.54       13.61      4.61 o 
   4  10   7      423.00      405.86     14.68 o 
   5  10   7      219.78      206.86     10.92 o 
   6  10   7       24.35       32.09      5.46 o 
   7  10   7      229.81      244.74     11.95 o 
   8  10   7      226.65      202.76     11.26 o 
  -6  11   7      162.36      204.47     14.00 o 
  -5  11   7      349.82      380.94     18.09 o 
  -4  11   7       55.98       44.03      7.85 o 
  -3  11   7      216.21      233.82     12.97 o 
  -2  11   7      601.59      616.46     23.89 o 
  -1  11   7       49.68       73.95      5.31 o 
   0  11   7     1020.50     1087.11     17.25 o 
   1  11   7      322.49      301.23      8.89 o 
   2  11   7        3.27       -0.56      2.39 o 
   3  11   7      536.33      565.30     11.47 o 
   4  11   7      854.41      783.05     21.16 o 
   5  11   7        3.46       -3.07      3.07 o 
   6  11   7      704.31      707.95     20.48 o 
   7  11   7      205.04      209.59     11.61 o 
   8  11   7       48.23       53.25      6.83 o 
  -5  12   7       77.57       69.63      9.56 o 
  -4  12   7      548.70      577.90     21.50 o 
  -3  12   7      407.90      376.16     16.38 o 
  -2  12   7        3.04        9.50      3.35 o 
  -1  12   7      595.48      661.65     14.12 o 
   0  12   7      162.06      129.75      8.02 o 
   1  12   7      225.71      258.39      8.57 o 
   2  12   7      989.54      956.48     16.23 o 
   3  12   7      776.08      682.65     13.26 o 
   4  12   7       67.80       56.32      6.83 o 
   5  12   7      598.56      548.88     18.43 o 
   6  12   7       43.64       57.00      7.17 o 
   7  12   7      181.34      166.92     10.92 o 
   8  12   7       53.51       81.24      8.19 o 
  -4  13   7        9.92       12.97      5.80 o 
  -3  13   7      156.91      171.36     12.29 o 
  -2  13   7      283.70      318.48     15.02 o 
  -1  13   7       70.11       68.98      5.67 o 
   0  13   7      112.10      151.45      8.87 o 
   1  13   7      399.06      427.19     11.34 o 
   2  13   7       12.08        6.17      3.25 o 
   3  13   7      437.06      425.28     10.89 o 
   4  13   7      360.80      314.72     14.34 o 
   5  13   7        2.84        7.85      4.10 o 
   6  13   7      312.10      286.39     14.34 o 
   7  13   7      257.17      242.01     13.31 o 
   8  13   7       21.51       15.36      5.80 o 
  -3  14   7      366.15      433.51     19.12 o 
  -2  14   7        0.57        0.68      5.12 o 
  -1  14   7      371.48      420.34     12.31 o 
   0  14   7      342.15      351.54     10.98 o 
   1  14   7        0.28       -2.83      3.41 o 
   2  14   7      419.67      439.37     27.65 o 
   3  14   7      248.32      222.22     12.63 o 
   5  14   7      355.35      364.22     16.04 o 
   6  14   7       92.12       97.97      9.56 o 
   7  14   7       38.39       38.57      7.17 o 
   8  14   7      131.83      120.84     10.58 o 
  -2  15   7      290.35      311.99     16.73 o 
  -1  15   7      108.34      126.07     11.09 o 
   0  15   7       36.64       43.67      5.31 o 
   1  15   7      362.27      383.66     11.69 o 
   2  15   7      166.24      140.74      9.73 o 
   3  15   7       86.03       81.92      9.22 o 
   6  15   7       55.81       59.39      8.19 o 
   7  15   7       97.56      100.70      9.90 o 
   0  16   7      376.76      383.37     14.51 o 
   1  16   7       11.75        5.89      4.10 o 
   2  16   7      149.26      169.31     12.29 o 
   3  16   7      182.10      153.61     11.61 o 
   6  16   7       62.84       95.24      9.90 o 
  -1 -13   8      501.09      521.23     20.82 o 
   0 -13   8       59.24       73.73      9.22 o 
   1 -13   8      201.93      194.23     12.97 o 
   2 -13   8      450.52      465.25     19.12 o 
   3 -13   8       75.07       80.22      9.56 o 
   4 -13   8       28.43       18.09      6.49 o 
  -3 -12   8      322.95      321.21     17.41 o 
  -2 -12   8      490.15      515.09     20.14 o 
  -1 -12   8       41.55       34.82      6.83 o 
   0 -12   8      227.37      204.81     12.29 o 
   1 -12   8      342.03      335.20     15.70 o 
   2 -12   8       27.62       22.19      6.49 o 
   3 -12   8      363.76      358.07     16.04 o 
   4 -12   8      164.36      156.68     11.61 o 
  -4 -11   8      266.24      303.64     11.34 o 
  -3 -11   8      194.35      223.24     13.65 o 
  -2 -11   8        0.07       -2.05      3.75 o 
  -1 -11   8      313.28      362.51     16.04 o 
   0 -11   8      422.93      417.81     16.73 o 
   1 -11   8       93.97      105.13      9.22 o 
   2 -11   8      771.47      786.12     22.53 o 
   3 -11   8      314.59      329.74     14.68 o 
   4 -11   8       23.92       18.43      5.80 o 
  -5 -10   8      274.48      298.68     16.38 o 
  -4 -10   8      130.93      155.31     11.95 o 
  -3 -10   8      161.09      184.34      8.69 o 
  -2 -10   8      787.47      755.44     28.50 o 
  -1 -10   8      358.78      366.56     10.98 o 
   0 -10   8      129.57      125.65     14.00 o 
   1 -10   8      619.52      609.30     18.77 o 
   2 -10   8      112.28      106.84      8.53 o 
   3 -10   8      289.87      254.98     12.63 o 
   4 -10   8      451.67      462.18     16.38 o 
  -6  -9   8      179.11      154.63     12.29 o 
  -5  -9   8        0.99       -4.78      4.78 o 
  -4  -9   8      468.42      541.71     20.14 o 
  -3  -9   8      499.80      513.38     18.77 o 
  -2  -9   8       17.79       18.59      3.74 o 
  -1  -9   8      478.83      506.02     12.30 o 
   0  -9   8      310.70      308.14     13.65 o 
   1  -9   8        5.15       13.49      3.14 o 
   2  -9   8      482.00      466.80     10.86 o 
   3  -9   8     1764.31     1676.47     25.09 o 
   4  -9   8       38.20       34.48      5.80 o 
  -6  -8   8        6.89        5.80      5.46 o 
  -5  -8   8      208.83      207.54     13.65 o 
  -4  -8   8      110.07      113.33     10.24 o 
  -3  -8   8      115.15      128.35     10.24 o 
  -2  -8   8      502.04      520.21     17.75 o 
  -1  -8   8      611.06      596.81     12.91 o 
   0  -8   8       56.06      102.57      5.78 o 
   1  -8   8      816.44      882.77     15.08 o 
   2  -8   8      671.93      620.16     12.19 o 
   3  -8   8       10.41        8.90      3.24 o 
   4  -8   8      835.14      767.22     13.64 o 
   5  -8   8       34.00       36.87      5.46 o 
   6  -8   8      281.80      301.07     12.29 o 
  -7  -7   8      103.55      125.62     11.61 o 
  -6  -7   8      480.32      464.91     19.80 o 
  -5  -7   8      224.49      234.85     14.00 o 
  -4  -7   8      174.46      188.76     12.29 o 
  -3  -7   8      550.13      537.96     18.43 o 
  -2  -7   8      332.11      349.88     14.34 o 
  -1  -7   8      235.73      259.08     12.29 o 
   0  -7   8     1617.79     1602.66     21.22 o 
   1  -7   8      175.44      155.20      6.37 o 
   2  -7   8      982.29      982.36     15.20 o 
   3  -7   8     1093.30     1048.01     15.57 o 
   4  -7   8       84.77       94.47      5.07 o 
   5  -7   8      478.89      458.77     14.34 o 
   6  -7   8      610.22      615.45     17.07 o 
   7  -7   8        0.73       -1.37      3.07 o 
   8  -7   8      172.91      181.94     10.58 o 
   9  -7   8      110.58      115.03      9.22 o 
  -7  -6   8      209.09      243.38     14.68 o 
  -6  -6   8       48.86       35.50      7.51 o 
  -5  -6   8      240.22      247.82     14.00 o 
  -4  -6   8      441.48      416.78     16.73 o 
  -3  -6   8       56.56       52.57      7.17 o 
  -2  -6   8     1234.42     1221.67     27.31 o 
  -1  -6   8     1712.44     1736.76     32.77 o 
   0  -6   8       36.76       44.76      3.84 o 
   1  -6   8     1883.45     1922.68     22.65 o 
   2  -6   8     1798.06     1770.83     21.09 o 
   3  -6   8      333.74      342.66     16.90 o 
   4  -6   8      950.98     1009.63     20.65 o 
   5  -6   8      181.59      178.86      9.22 o 
   6  -6   8       15.74       17.07      4.10 o 
   7  -6   8      426.66      455.70     15.02 o 
   8  -6   8       75.64       66.56      6.83 o 
   9  -6   8       37.68       37.21      6.14 o 
  10  -6   8       76.31       76.12      8.19 o 
  11  -6   8       18.26       26.28      6.83 o 
  -7  -5   8        3.35       -0.34      4.44 o 
  -6  -5   8      519.01      517.48     19.80 o 
  -5  -5   8      352.08      338.96     15.36 o 
  -4  -5   8       69.24       83.63      8.53 o 
  -3  -5   8     1830.00     1818.35     35.16 o 
  -2  -5   8     1664.26     1635.73     31.75 o 
  -1  -5   8      368.95      396.64     14.34 o 
   0  -5   8     1112.85     1003.21     22.53 o 
   1  -5   8      942.50      968.69     14.29 o 
   2  -5   8      375.44      319.87      9.56 o 
   3  -5   8     2558.78     2537.42     31.23 o 
   4  -5   8       37.93       46.76      5.46 o 
   5  -5   8      443.05      403.13     12.97 o 
   6  -5   8      871.47      842.78     19.80 o 
   7  -5   8      229.44      230.07     10.58 o 
   8  -5   8      396.55      420.20     14.68 o 
   9  -5   8      230.36      215.05     11.26 o 
  10  -5   8        1.07       -3.75      3.75 o 
  11  -5   8       28.91       45.40      7.51 o 
  -8  -4   8       90.47       75.78     10.24 o 
  -7  -4   8      279.60      296.29     16.04 o 
  -6  -4   8       53.00       62.12      8.19 o 
  -5  -4   8       33.68       42.33      6.83 o 
  -4  -4   8      464.44      453.31     16.73 o 
  -3  -4   8      504.70      487.78     17.07 o 
  -2  -4   8     1341.10     1332.95     27.99 o 
  -1  -4   8      778.49      728.77     19.12 o 
   0  -4   8       71.44      102.06      7.51 o 
   1  -4   8      626.25      637.28     10.89 o 
   2  -4   8     2580.73     2536.42     25.46 o 
   3  -4   8      368.53      430.10     10.92 o 
   4  -4   8     1020.14     1011.75     20.82 o 
   5  -4   8     1242.21     1258.20     23.89 o 
   6  -4   8       27.39       38.91      5.12 o 
   7  -4   8      200.78      213.00     10.24 o 
   8  -4   8      110.73      147.46      9.22 o 
   9  -4   8        5.54        1.37      4.10 o 
  10  -4   8       54.06       58.03      7.51 o 
  11  -4   8       52.59       67.93      8.53 o 
  -8  -3   8       65.33       71.03      6.75 o 
  -7  -3   8       61.49       57.20      6.31 o 
  -6  -3   8      242.41      225.83     18.60 o 
  -5  -3   8     1067.17     1008.61     18.08 o 
  -4  -3   8        7.52        8.40      3.11 o 
  -3  -3   8     4006.01     3955.85     56.66 o 
  -2  -3   8     2161.76     2110.88     36.18 o 
  -1  -3   8       27.45       46.08      5.46 o 
   0  -3   8       48.14       71.68      6.49 o 
   1  -3   8     1004.48      940.06     20.48 o 
   2  -3   8      104.57       95.73      4.10 o 
   3  -3   8     1833.51     1764.17     27.31 o 
   4  -3   8      604.14      612.37     15.70 o 
   5  -3   8      146.82      129.03      7.51 o 
   6  -3   8     2055.24     2042.27     33.11 o 
   7  -3   8      512.55      517.48     15.36 o 
   8  -3   8      162.02      161.46      9.56 o 
   9  -3   8      261.64      274.78     12.63 o 
  10  -3   8       97.04       76.46      8.19 o 
  11  -3   8       12.14       12.63      5.80 o 
  12  -3   8      103.52      109.23     10.24 o 
  -8  -2   8        0.14        2.93      3.03 o 
  -7  -2   8      557.31      570.94     14.72 o 
  -6  -2   8      748.94      716.52     24.24 o 
  -5  -2   8      188.91      203.14      8.20 o 
  -4  -2   8     1240.73     1175.07     18.57 o 
  -3  -2   8       48.84       58.26      4.46 o 
  -2  -2   8     1185.46     1155.63     16.71 o 
  -1  -2   8     1401.72     1462.32     27.65 o 
   0  -2   8      640.70      594.96     16.38 o 
   1  -2   8     1233.36     1337.16     31.23 o 
   2  -2   8     3371.80     3025.94     23.46 o 
   3  -2   8     1764.27     1668.56     20.45 o 
   4  -2   8        3.77       10.33      2.62 o 
   5  -2   8     1086.56     1062.36     15.53 o 
   6  -2   8       73.86       72.37      6.14 o 
   7  -2   8      747.68      760.52     18.77 o 
   8  -2   8      376.67      389.13     14.00 o 
   9  -2   8       17.52       16.38      4.78 o 
  10  -2   8       84.22      111.62      9.22 o 
  11  -2   8      118.82      120.49     10.24 o 
  12  -2   8        0.95        1.02      5.12 o 
  -8  -1   8      209.83      219.81      9.77 o 
  -7  -1   8       26.65       32.20      4.81 o 
  -6  -1   8      228.36      207.73     12.12 o 
  -5  -1   8      957.62      927.15     16.77 o 
  -4  -1   8       95.60      105.82      5.91 o 
  -3  -1   8     1639.69     1603.24     21.09 o 
  -2  -1   8      946.43      977.02     15.01 o 
  -1  -1   8      168.09      162.21      8.14 o 
   0  -1   8     1841.20     1962.95     24.75 o 
   1  -1   8     2124.20     2253.78     24.94 o 
   2  -1   8      635.73      751.30     17.07 o 
   3  -1   8      625.13      641.89     11.66 o 
   4  -1   8      624.56      599.34     19.29 o 
   5  -1   8        0.65        1.92      2.02 o 
   6  -1   8     1078.27     1041.34     15.42 o 
   7  -1   8      973.44      935.46     14.72 o 
   8  -1   8        1.17        2.05      3.75 o 
   9  -1   8      287.89      304.82     12.97 o 
  10  -1   8       47.42       46.76      6.83 o 
  11  -1   8        2.13        6.83      5.12 o 
  12  -1   8       17.44       16.73      6.14 o 
  -8   0   8        3.53        3.32      6.66 o 
  -7   0   8      389.87      410.67     21.33 o 
  -6   0   8      454.82      457.89     12.19 o 
  -5   0   8      134.28      118.42      6.39 o 
  -4   0   8      816.74      825.85     28.50 o 
  -3   0   8     1596.31     1571.63     16.81 o 
  -2   0   8      456.53      478.75     10.99 o 
  -1   0   8     2422.74     2324.19     20.34 o 
   0   0   8     2317.17     2366.88     20.04 o 
   1   0   8     1249.66     1175.22     16.56 o 
   2   0   8     3851.15     3869.45     36.22 o 
   3   0   8     1860.02     1796.61     20.99 o 
   4   0   8       14.34       11.78      2.46 o 
   5   0   8     2536.09     2373.53     25.50 o 
   6   0   8      246.68      254.52      8.02 o 
   7   0   8      313.25      319.32     16.38 o 
   8   0   8      222.71      228.70     10.92 o 
   9   0   8       53.67       53.59      6.49 o 
  10   0   8      178.44      190.81     11.61 o 
  11   0   8      126.41      142.68     10.92 o 
  12   0   8        0.50       -4.44      4.44 o 
  -8   1   8      168.24      167.97      8.81 o 
  -7   1   8       71.97       65.19      6.03 o 
  -6   1   8       36.12       35.11      5.46 o 
  -5   1   8      475.14      427.06     11.10 o 
  -4   1   8     1042.05     1019.55     16.77 o 
  -3   1   8      275.71      280.38      6.69 o 
  -2   1   8     2498.88     2536.52     22.25 o 
  -1   1   8     1379.23     1382.34     14.53 o 
   0   1   8      142.36      111.58      5.96 o 
   1   1   8     2364.80     2479.20     19.90 o 
   2   1   8      572.90      572.95     10.89 o 
   3   1   8     2372.78     2616.08     27.31 o 
   4   1   8     1367.91     1218.56     16.37 o 
   5   1   8        2.93        2.54      4.44 o 
   6   1   8      864.52      747.05     25.60 o 
   7   1   8     1706.55     1594.99     33.28 o 
   8   1   8      332.32      321.89     12.63 o 
   9   1   8      224.99      215.05     10.92 o 
  10   1   8      292.93      294.24     13.65 o 
  11   1   8       19.21       15.70      5.46 o 
  12   1   8       10.87       20.82      6.14 o 
  -8   2   8        9.71       17.92      4.59 o 
  -7   2   8      120.86      114.33      7.23 o 
  -6   2   8      445.67      403.20     25.43 o 
  -5   2   8       82.16       84.55      6.31 o 
  -4   2   8     1028.03      985.49     16.41 o 
  -3   2   8     2122.28     2086.90     19.97 o 
  -2   2   8      296.50      338.82      7.14 o 
  -1   2   8     2393.37     2411.88     26.00 o 
   0   2   8     4296.18     4594.23     34.85 o 
   1   2   8       96.46       69.91      4.44 o 
   2   2   8     3745.31     4018.91     27.80 o 
   3   2   8     2630.42     2812.89     28.19 o 
   4   2   8       20.56       41.47      3.44 o 
   5   2   8      717.21      584.20     10.89 o 
   6   2   8      872.89      853.59     28.33 o 
   7   2   8        0.64        0.59      2.46 o 
   8   2   8      574.55      544.45     16.04 o 
   9   2   8       61.72       54.62      6.49 o 
  10   2   8      216.55      195.93     11.26 o 
  11   2   8      271.82      320.18     15.02 o 
  12   2   8       39.12       39.60      7.51 o 
  -8   3   8       90.28       97.40      8.36 o 
  -7   3   8      284.89      292.46     12.12 o 
  -6   3   8       38.16       45.82      4.94 o 
  -5   3   8      554.95      584.89     30.55 o 
  -4   3   8      525.59      508.05     11.58 o 
  -3   3   8      437.80      450.78     10.49 o 
  -2   3   8     2698.75     2677.48     23.08 o 
  -1   3   8     2343.26     2459.10     21.09 o 
   0   3   8      741.09      814.60     11.14 o 
   1   3   8     2522.01     2629.17     20.56 o 
   2   3   8      257.42      224.15      4.15 o 
   3   3   8      653.75      677.11     11.22 o 
   4   3   8     1041.85     1019.25     14.85 o 
   5   3   8      369.15      295.98      7.53 o 
   6   3   8      270.87      261.34      8.70 o 
   7   3   8      995.85     1021.79     24.06 o 
   8   3   8      168.85      179.21      9.56 o 
   9   3   8      150.28      167.26      9.90 o 
  10   3   8       70.09       62.47      7.51 o 
  11   3   8       20.42       19.80      6.14 o 
  12   3   8        8.16       10.92      5.80 o 
  -8   4   8       78.62       67.59      9.56 o 
  -7   4   8       10.27       11.26      5.80 o 
  -6   4   8      763.22      763.47     15.78 o 
  -5   4   8      430.75      426.94     11.07 o 
  -4   4   8      737.93      756.45     14.11 o 
  -3   4   8     1628.40     1608.41     17.07 o 
  -2   4   8      158.20      162.67      5.15 o 
  -1   4   8     1185.09     1121.18     12.63 o 
   0   4   8     1054.72     1196.01     12.48 o 
   1   4   8        1.03        0.59      1.39 o 
   2   4   8     1916.56     1996.84     16.05 o 
   3   4   8     2401.92     2461.83     33.62 o 
   4   4   8      328.10      333.12     12.80 o 
   5   4   8      266.53      301.11      7.46 o 
   6   4   8      975.00      963.42     14.29 o 
   7   4   8       87.41       80.26      8.02 o 
   8   4   8      557.59      517.06     19.97 o 
   9   4   8      332.00      312.67     12.97 o 
  10   4   8        4.37        5.46      4.44 o 
  11   4   8       85.82       83.63      8.87 o 
  12   4   8       52.76       61.44      8.53 o 
  -8   5   8      145.09      128.35     11.95 o 
  -7   5   8      286.72      293.22     15.70 o 
  -6   5   8       43.70       33.45      7.17 o 
  -5   5   8      407.28      465.60     17.41 o 
  -4   5   8      921.58      940.41     23.55 o 
  -3   5   8       55.16       52.53      4.95 o 
  -2   5   8     1482.82     1481.84     15.68 o 
  -1   5   8     1887.85     1832.45     17.23 o 
   0   5   8      318.26      266.25      9.90 o 
   1   5   8     1309.99     1363.57     12.96 o 
   2   5   8     1626.63     1738.95     15.17 o 
   3   5   8       38.27       62.23      3.77 o 
   4   5   8     1384.35     1309.61     16.31 o 
   5   5   8      798.67      886.85     13.17 o 
   6   5   8       82.05       92.07      4.81 o 
   7   5   8      677.40      701.33     18.94 o 
   8   5   8      365.04      347.16      9.29 o 
   9   5   8        4.54       12.97      4.78 o 
  10   5   8       39.22       43.69      6.83 o 
  11   5   8       28.54       24.92      6.14 o 
  12   5   8        9.49       10.58      5.80 o 
  -7   6   8        3.11       -2.05      4.78 o 
  -6   6   8      227.57      239.62     13.65 o 
  -5   6   8      744.51      716.48     21.85 o 
  -4   6   8       82.40       72.37      7.51 o 
  -3   6   8     1647.98     1751.10     32.09 o 
  -2   6   8      547.92      498.51     15.02 o 
  -1   6   8      147.17      164.93      6.37 o 
   0   6   8     1677.30     1633.40     17.88 o 
   1   6   8     1101.37     1110.28     11.52 o 
   2   6   8      399.32      384.36      6.19 o 
   3   6   8     1612.45     1537.30     17.80 o 
   4   6   8      305.66      282.23      6.97 o 
   5   6   8      555.68      552.99     10.24 o 
   6   6   8      795.82      839.06     13.32 o 
   7   6   8       78.64       88.13      4.94 o 
   8   6   8      566.38      568.69     11.70 o 
   9   6   8      371.49      377.87     14.00 o 
  10   6   8       22.11       22.53      5.46 o 
  11   6   8       56.68       47.45      7.51 o 
  12   6   8       85.82       90.46      9.90 o 
  -7   7   8      380.50      452.62     19.80 o 
  -6   7   8       71.92       89.09      9.56 o 
  -5   7   8      359.40      341.35     15.36 o 
  -4   7   8      496.15      510.31     17.75 o 
  -3   7   8        7.15        3.75      3.75 o 
  -2   7   8      192.87      208.44      8.87 o 
  -1   7   8     1233.09     1283.85     17.84 o 
   0   7   8      830.73      832.89     13.22 o 
   1   7   8     2268.42     2258.06     24.06 o 
   2   7   8     3194.05     3271.20     49.67 o 
   3   7   8       15.60       25.26      4.78 o 
   4   7   8     1122.48     1081.09     14.52 o 
   5   7   8     1757.33     1727.37     20.16 o 
   6   7   8        1.51        1.74      2.13 o 
   7   7   8      541.01      510.84     10.83 o 
   8   7   8      171.58      165.13      6.88 o 
   9   7   8        4.99       10.92      4.10 o 
  10   7   8       84.17       94.55      8.19 o 
  11   7   8       60.68       50.52      7.85 o 
  12   7   8       39.67       45.74      7.85 o 
  -7   8   8        0.73        1.37      4.44 o 
  -6   8   8      282.02      276.49     15.36 o 
  -5   8   8      153.69      149.51     11.26 o 
  -4   8   8       19.34       10.24      4.78 o 
  -3   8   8      139.68      149.17      9.56 o 
  -2   8   8      631.01      723.62     16.56 o 
  -1   8   8      330.43      375.96     14.34 o 
   0   8   8      970.80     1075.08     21.68 o 
   1   8   8     1878.54     1825.51     27.31 o 
   2   8   8      512.56      477.47      9.60 o 
   3   8   8     1144.76     1126.44     24.58 o 
   4   8   8       38.96       40.62      5.46 o 
   5   8   8        3.99        6.14      3.41 o 
   6   8   8      269.33      240.06      7.13 o 
   7   8   8      419.92      425.84      9.96 o 
   8   8   8       47.11       39.56      4.22 o 
   9   8   8      158.36      148.14      9.56 o 
  10   8   8       44.08       53.25      6.83 o 
  11   8   8       10.14       14.34      5.80 o 
  12   8   8       30.26       23.21      6.83 o 
  -6   9   8      117.40      130.05     11.61 o 
  -5   9   8       91.48       80.90      9.22 o 
  -4   9   8      351.33      339.64     15.36 o 
  -3   9   8      258.65      233.14     12.29 o 
  -2   9   8       46.06       30.16      5.80 o 
  -1   9   8     1578.32     1651.38     21.82 o 
   0   9   8      566.46      626.89     18.94 o 
   1   9   8      331.48      376.67     17.07 o 
   2   9   8     1056.78     1067.79     15.40 o 
   3   9   8      275.55      268.98     11.95 o 
   4   9   8      719.71      725.36     19.80 o 
   5   9   8     1119.67     1062.95     24.58 o 
   6   9   8       27.18       17.07      4.44 o 
   7   9   8      424.31      388.11     14.68 o 
   8   9   8      227.92      220.17     11.61 o 
  10   9   8       96.46      111.62      9.22 o 
  11   9   8       58.76       67.93      8.53 o 
  -6  10   8       57.35       63.15      9.22 o 
  -5  10   8      275.71      235.53     14.34 o 
  -4  10   8       29.34       30.38      6.83 o 
  -3  10   8      371.82      360.80     15.36 o 
  -2  10   8      940.08      887.72     21.50 o 
  -1  10   8       78.02      122.38      6.50 o 
   0  10   8      471.71      451.35     10.83 o 
   1  10   8      931.24      975.05     15.50 o 
   2  10   8       49.96       53.14      4.18 o 
   3  10   8     1201.02     1202.22     26.97 o 
   4  10   8      856.48      852.34     22.19 o 
   5  10   8       20.18       25.26      5.12 o 
   6  10   8      179.58      209.59     11.26 o 
   7  10   8      167.87      165.89     10.58 o 
   8  10   8        0.64       -1.71      3.41 o 
  -5  11   8        2.66        6.83      5.80 o 
  -4  11   8      295.50      313.70     15.70 o 
  -3  11   8      274.81      263.86     14.00 o 
  -2  11   8       55.37       64.86      7.85 o 
  -1  11   8      879.04      844.91     22.36 o 
   0  11   8      308.29      301.47     13.14 o 
   1  11   8      162.25      128.05      6.50 o 
   2  11   8      913.13      942.45     24.24 o 
   3  11   8      383.68      434.53     16.04 o 
   4  11   8       43.45       36.52      6.14 o 
   5  11   8      251.19      265.23     12.63 o 
   6  11   8       64.16       57.35      7.17 o 
   7  11   8      134.78      131.08      9.90 o 
   8  11   8      189.05      179.89     11.61 o 
   9  11   8       19.88       20.48      5.80 o 
  -4  12   8       64.67       62.47      9.22 o 
  -3  12   8       51.89       62.12      8.53 o 
  -2  12   8      374.70      348.85     15.36 o 
  -1  12   8      139.24      126.78      7.12 o 
   0  12   8      224.52      228.83      8.57 o 
   1  12   8      462.79      443.29     11.31 o 
   2  12   8        6.78        9.90      4.78 o 
   3  12   8      332.93      340.66     15.02 o 
   4  12   8      532.61      519.19     18.43 o 
   5  12   8      137.33      109.57      9.22 o 
   6  12   8      310.60      310.62     14.68 o 
   7  12   8      454.21      485.05     18.09 o 
   8  12   8        0.85        1.37      4.10 o 
   9  12   8       37.69       38.57      6.83 o 
  -4  13   8      182.92      191.84     14.00 o 
  -3  13   8      114.77      124.25     11.26 o 
  -2  13   8        0.44        0.34      4.78 o 
  -1  13   8      119.71      115.56      7.00 o 
   0  13   8      451.23      426.31     11.82 o 
   1  13   8       28.74       39.90      4.57 o 
   2  13   8      298.81      284.68     14.00 o 
   3  13   8      268.37      286.73     14.68 o 
   4  13   8       16.14       25.26      6.14 o 
   5  13   8      128.20      137.56     10.58 o 
   6  13   8      176.81      183.30     12.29 o 
   7  13   8       35.87       29.01      6.83 o 
   8  13   8      158.87      171.36     11.95 o 
   9  13   8       38.70       45.74      7.51 o 
  -3  14   8        9.52       12.29      5.80 o 
  -2  14   8      203.15      237.58     14.68 o 
  -1  14   8      218.27      216.99      9.41 o 
   0  14   8        1.61        2.39      3.38 o 
   1  14   8      462.58      414.39     17.41 o 
   2  14   8      194.77      178.86     12.29 o 
   3  14   8       93.31       76.46      8.87 o 
   4  14   8      384.24      371.73     16.73 o 
   5  14   8      100.87       89.09      9.56 o 
   6  14   8      146.58      130.05     10.92 o 
   7  14   8      193.18      205.83     13.31 o 
   8  14   8        8.67       15.02      6.14 o 
  -1  15   8      109.66      123.77      7.84 o 
   0  15   8      209.32      225.55     16.21 o 
   1  15   8       63.63       47.11      7.85 o 
   2  15   8      152.12      157.70     12.29 o 
   3  15   8      325.76      341.35     17.07 o 
   4  15   8       18.77       26.28      7.17 o 
   5  15   8       85.87       78.85      9.56 o 
   6  15   8      100.74      112.99     10.58 o 
   7  15   8        1.35        4.44      4.78 o 
   1  16   8      159.18      163.85     12.63 o 
   2  16   8      111.22      108.89     11.26 o 
   3  16   8        9.66       12.97      6.49 o 
   4  16   8      238.30      273.08     16.38 o 
   5  16   8      121.96      125.27     11.26 o 
  -1 -12   9      367.62      359.10     17.07 o 
   0 -12   9      262.80      287.75     15.02 o 
   1 -12   9       65.10       61.10      8.53 o 
   2 -12   9      385.80      368.99     16.73 o 
  -3 -11   9      132.76      152.58     12.29 o 
  -2 -11   9      518.57      547.86     20.82 o 
  -1 -11   9      231.76      238.94     14.00 o 
   0 -11   9       34.96       55.30      7.85 o 
   1 -11   9      337.80      334.52     15.36 o 
   2 -11   9      132.58      144.05     10.58 o 
  -4 -10   9      151.32      156.34     12.63 o 
  -3 -10   9      485.03      537.47     14.48 o 
  -2 -10   9       90.99       89.87      7.34 o 
  -1 -10   9      176.24      178.49      8.32 o 
   0 -10   9      571.12      599.26     25.26 o 
   1 -10   9        5.81       10.58      3.38 o 
   2 -10   9      710.65      680.98     20.48 o 
  -5  -9   9      116.10      104.11     10.92 o 
  -4  -9   9      132.68      131.76     11.61 o 
  -3  -9   9       26.18       30.04      6.83 o 
  -2  -9   9      539.44      523.55     13.51 o 
  -1  -9   9      589.41      570.88     13.62 o 
   0  -9   9       72.44       73.77      5.43 o 
   1  -9   9      476.56      502.05     14.85 o 
   2  -9   9      283.48      337.18     11.44 o 
   3  -9   9       16.96       23.21      5.12 o 
   4  -9   9      306.47      353.98     13.65 o 
  -5  -8   9      248.91      251.57     15.36 o 
  -4  -8   9       65.23       66.22      9.22 o 
  -3  -8   9      378.48      358.41     16.38 o 
  -2  -8   9      224.80      216.41     12.63 o 
  -1  -8   9      274.88      296.06     15.02 o 
   0  -8   9      993.46      956.74     16.76 o 
   1  -8   9      128.88      151.42      9.22 o 
   2  -8   9        9.83        4.49      5.63 o 
   3  -8   9      575.00      544.45     16.73 o 
   4  -8   9      264.04      294.24     12.29 o 
   5  -8   9      387.13      376.85     14.00 o 
   6  -8   9      451.51      489.49     16.04 o 
   7  -8   9        0.18        3.75      4.10 o 
  -6  -7   9        5.15       -0.34      4.78 o 
  -5  -7   9      280.10      317.79     16.73 o 
  -4  -7   9      338.48      349.88     16.73 o 
  -3  -7   9       19.31       17.07      5.46 o 
  -2  -7   9      272.03      256.69     13.31 o 
  -1  -7   9      618.02      600.77     19.12 o 
   0  -7   9        6.49        3.46      2.56 o 
   1  -7   9     1088.03     1029.91     16.63 o 
   2  -7   9      968.03      926.44     15.42 o 
   3  -7   9       43.97       47.11      6.14 o 
   4  -7   9      395.08      378.55     13.65 o 
   5  -7   9      757.99      778.95     19.80 o 
   6  -7   9        1.23       -2.73      3.07 o 
   7  -7   9      196.49      203.78     10.92 o 
   8  -7   9       37.95       39.60      6.49 o 
   9  -7   9       10.95       15.36      5.46 o 
  -6  -6   9      154.33      155.65     12.63 o 
  -5  -6   9      240.80      261.81     15.02 o 
  -4  -6   9        2.19       -3.07      4.44 o 
  -3  -6   9      551.36      554.00     19.46 o 
  -2  -6   9     1008.33      924.02     24.24 o 
  -1  -6   9       51.28       59.74      7.17 o 
   0  -6   9      963.55      976.25     16.73 o 
   1  -6   9      593.84      606.55     12.10 o 
   2  -6   9      344.29      339.57      8.79 o 
   3  -6   9     1242.02     1203.92     25.26 o 
   4  -6   9      193.20      219.14     10.58 o 
   5  -6   9       79.20       72.02      6.83 o 
   6  -6   9      770.02      778.61     19.80 o 
   7  -6   9      151.05      173.06     10.24 o 
   8  -6   9       30.36       25.26      5.46 o 
   9  -6   9       55.84       69.29      7.85 o 
  10  -6   9        7.05        9.22      5.46 o 
  -7  -5   9      192.43      209.24     14.34 o 
  -6  -5   9      243.60      249.18     15.02 o 
  -5  -5   9      167.27      165.55     12.29 o 
  -4  -5   9      957.27      932.56     25.94 o 
  -3  -5   9      339.06      307.55     14.34 o 
  -2  -5   9      657.43      688.49     20.48 o 
  -1  -5   9     1670.43     1526.50     31.40 o 
   0  -5   9      225.48      222.56     11.26 o 
   1  -5   9      209.54      182.47      6.40 o 
   2  -5   9     1225.67     1195.66     18.43 o 
   3  -5   9        6.26        5.12      3.75 o 
   4  -5   9      670.82      641.73     17.41 o 
   5  -5   9      548.76      536.94     15.70 o 
   6  -5   9      129.13      136.54      8.87 o 
   7  -5   9      292.44      320.18     12.97 o 
   8  -5   9      391.60      383.33     14.68 o 
   9  -5   9        2.20        6.83      4.10 o 
  10  -5   9       65.25       78.17      8.53 o 
  11  -5   9       34.50       36.18      7.17 o 
  -7  -4   9       21.88       18.43      7.51 o 
  -6  -4   9      213.89      222.90     14.34 o 
  -5  -4   9      153.42      147.46     11.61 o 
  -4  -4   9       58.52       50.18      7.51 o 
  -3  -4   9      124.34      120.49      9.56 o 
  -2  -4   9     2767.52     2716.77     44.72 o 
  -1  -4   9      294.13      282.29     12.97 o 
   0  -4   9     1136.00     1089.23     24.58 o 
   1  -4   9      635.03      601.11     17.41 o 
   2  -4   9       95.86       87.04      7.51 o 
   3  -4   9     1477.83     1479.73     27.65 o 
   4  -4   9     1813.68     1790.70     31.06 o 
   5  -4   9       20.29       20.48      4.44 o 
   6  -4   9      891.00      842.10     20.14 o 
   7  -4   9      275.35      278.20     11.95 o 
   8  -4   9       27.96       21.85      5.12 o 
   9  -4   9      267.75      256.35     12.63 o 
  10  -4   9       37.81       38.23      6.83 o 
  11  -4   9       33.78       42.67      7.51 o 
  -7  -3   9       89.00       88.92      7.36 o 
  -6  -3   9      162.97      149.19      8.87 o 
  -5  -3   9       12.11        0.29      3.11 o 
  -4  -3   9      399.96      416.10     17.07 o 
  -3  -3   9     1864.72     1782.51     35.16 o 
  -2  -3   9     1106.41     1087.87     25.94 o 
  -1  -3   9     7228.97     6953.89     84.99 o 
   0  -3   9      805.15      768.37     19.80 o 
   1  -3   9      552.61      555.71     16.38 o 
   2  -3   9      618.01      599.40     16.73 o 
   3  -3   9      393.45      404.15     13.31 o 
   4  -3   9        4.12        3.75      3.07 o 
   5  -3   9      615.31      583.36     16.04 o 
   6  -3   9       72.77       61.78      6.14 o 
   7  -3   9      415.48      448.19     14.68 o 
   8  -3   9      729.52      732.19     19.80 o 
   9  -3   9       90.99       97.28      8.53 o 
  10  -3   9       77.13       93.87      8.87 o 
  11  -3   9       30.42       31.40      6.83 o 
  12  -3   9        0.69        3.41      4.10 o 
  -7  -2   9      144.44      160.10      8.92 o 
  -6  -2   9      166.16      183.33      8.79 o 
  -5  -2   9      838.51      799.33     16.52 o 
  -4  -2   9      651.09      589.85     13.49 o 
  -3  -2   9      225.42      234.20      8.11 o 
  -2  -2   9      968.22      867.02     22.53 o 
  -1  -2   9      430.53      432.48     15.36 o 
   0  -2   9     1546.84     1446.28     27.99 o 
   1  -2   9      210.12      217.03      7.58 o 
   2  -2   9       85.55       90.40      5.29 o 
   3  -2   9       36.56       34.92      5.12 o 
   4  -2   9     1972.48     2008.72     23.94 o 
   5  -2   9      813.53      820.68     14.19 o 
   6  -2   9      421.15      480.05     10.72 o 
   7  -2   9      528.14      522.60     16.04 o 
   8  -2   9        3.84        3.41      3.75 o 
   9  -2   9      164.06      158.73     10.24 o 
  10  -2   9      126.55      146.78     10.58 o 
  11  -2   9        0.69       -4.10      4.78 o 
  12  -2   9       29.92       26.62      6.49 o 
  -7  -1   9      208.33      222.11     10.07 o 
  -6  -1   9      267.44      262.84     10.10 o 
  -5  -1   9       54.25       38.96      5.97 o 
  -4  -1   9      769.80      722.95     18.77 o 
  -3  -1   9     1387.64     1403.21     38.06 o 
  -2  -1   9       78.28       84.37      5.15 o 
  -1  -1   9      663.18      603.64      9.43 o 
   0  -1   9     1174.38     1162.19     17.49 o 
   1  -1   9      155.06      146.74      6.39 o 
   2  -1   9     2484.70     2394.70     47.45 o 
   3  -1   9     1246.05     1229.87     23.89 o 
   4  -1   9      115.42      104.84      5.49 o 
   5  -1   9      687.50      701.18     12.87 o 
   6  -1   9      247.71      261.19      8.16 o 
   7  -1   9       46.51       48.51      4.32 o 
   8  -1   9      472.90      491.88     16.04 o 
   9  -1   9       62.17       46.42      6.49 o 
  10  -1   9       59.87       77.14      8.19 o 
  11  -1   9       52.14       37.89      7.17 o 
  12  -1   9       31.73       26.28      6.49 o 
  -7   0   9      113.83      125.02      7.82 o 
  -6   0   9       25.59       27.52      4.67 o 
  -5   0   9      553.32      533.88     13.14 o 
  -4   0   9     1143.93     1075.49     18.08 o 
  -3   0   9      480.73      504.88     12.29 o 
  -2   0   9     1952.02     1826.56     18.91 o 
  -1   0   9      814.92      694.41     10.08 o 
   0   0   9      180.30      180.37      5.04 o 
   1   0   9     2519.32     2369.06     26.60 o 
   2   0   9       57.85       56.60      4.32 o 
   3   0   9      225.85      186.81     20.14 o 
   4   0   9      807.84      800.70     16.56 o 
   5   0   9      873.44      905.94     16.90 o 
   6   0   9      588.86      548.70     11.56 o 
   7   0   9     1117.05     1090.55     17.92 o 
   8   0   9      192.91      199.69     10.24 o 
   9   0   9       59.76       57.35      6.83 o 
  10   0   9      199.52      185.01     11.61 o 
  11   0   9        4.21        4.10      4.78 o 
  12   0   9       60.90       54.27      8.19 o 
  -7   1   9      178.32      184.17     14.85 o 
  -6   1   9      373.36      367.63     11.46 o 
  -5   1   9      195.57      197.03      8.20 o 
  -4   1   9      261.47      278.76      9.03 o 
  -3   1   9     1891.38     1842.33     19.16 o 
  -2   1   9      129.41       87.99      4.22 o 
  -1   1   9      583.09      614.34      9.51 o 
   0   1   9     1182.81     1118.30     12.70 o 
   1   1   9       70.62       61.31      3.05 o 
   2   1   9     1228.39     1065.31     16.09 o 
   3   1   9     2545.05     2372.75     38.57 o 
   4   1   9      215.90      238.28     12.97 o 
   5   1   9     1580.10     1542.62     22.02 o 
   6   1   9      958.79      928.39     15.21 o 
   7   1   9      136.17      126.91      6.46 o 
   8   1   9      200.06      208.90     10.58 o 
   9   1   9       52.50       53.93      6.49 o 
  10   1   9       27.46       27.99      6.14 o 
  11   1   9       93.09       93.87      9.22 o 
  12   1   9       28.80       21.50      6.49 o 
  -7   2   9      165.39      172.86     13.48 o 
  -6   2   9        1.39        1.05      3.11 o 
  -5   2   9      154.94      157.25      7.47 o 
  -4   2   9      192.95      212.43      8.08 o 
  -3   2   9      156.14      151.37      5.44 o 
  -2   2   9     2507.80     2523.02     22.90 o 
  -1   2   9     3482.14     3489.33     27.95 o 
   0   2   9       13.05       23.61      2.45 o 
   1   2   9     1034.95      979.76     11.09 o 
   2   2   9      760.37      631.67     12.04 o 
   3   2   9      476.61      487.43     10.33 o 
   4   2   9     3852.11     3939.85     37.47 o 
   5   2   9      574.80      604.25     11.80 o 
   6   2   9      839.16      815.12     19.12 o 
   7   2   9      388.67      398.61     11.09 o 
   8   2   9       79.42       83.79      5.39 o 
   9   2   9        1.47       -1.02      3.41 o 
  10   2   9       98.74      108.21      8.87 o 
  11   2   9       15.92       18.09      5.80 o 
  12   2   9       70.78       84.99      9.56 o 
  -7   3   9       65.49       63.97      6.12 o 
  -6   3   9      243.52      226.90      9.41 o 
  -5   3   9      526.88      533.51     13.03 o 
  -4   3   9       14.65        4.21      3.01 o 
  -3   3   9      511.99      548.58      9.72 o 
  -2   3   9      933.12      922.15     19.03 o 
  -1   3   9      449.96      505.14      9.75 o 
   0   3   9     2823.52     2978.47     24.26 o 
   1   3   9      137.51      117.31      3.87 o 
   2   3   9      240.19      259.28      7.54 o 
   3   3   9     1315.18     1296.84     17.44 o 
   4   3   9      492.54      489.01     15.19 o 
   5   3   9      691.79      627.93     11.71 o 
   6   3   9      541.53      540.14     11.13 o 
   7   3   9      119.37      132.50      7.17 o 
   8   3   9      249.30      241.11     12.12 o 
   9   3   9      632.70      601.45     18.09 o 
  10   3   9       62.84       59.05      7.51 o 
  11   3   9       12.01        6.83      5.12 o 
  12   3   9       18.77       10.92      6.14 o 
  -7   4   9      100.50      110.25     10.92 o 
  -6   4   9      151.76      156.68     11.61 o 
  -5   4   9      330.99      319.84     10.37 o 
  -4   4   9     1422.08     1394.62     41.64 o 
  -3   4   9        1.17        4.16      2.62 o 
  -2   4   9     1416.33     1457.60     16.39 o 
  -1   4   9     1504.94     1498.31     15.86 o 
   0   4   9       47.19       63.29      5.91 o 
   1   4   9     1613.75     1651.68     20.36 o 
   2   4   9     1588.67     1522.04     19.00 o 
   3   4   9       43.15       38.65      5.63 o 
   4   4   9      626.98      565.02     10.73 o 
   5   4   9      318.64      327.92      8.36 o 
   6   4   9       34.38       23.10      3.20 o 
   7   4   9      281.10      302.31      8.50 o 
   8   4   9      262.19      245.90      8.30 o 
   9   4   9       97.61       81.24      7.85 o 
  10   4   9      229.39      207.88     11.61 o 
  11   4   9       63.46       68.95      8.53 o 
  12   4   9        0.04        7.85      5.80 o 
  -7   5   9        0.27        1.02      5.12 o 
  -6   5   9      439.10      479.59     19.12 o 
  -5   5   9      528.94      517.48     18.77 o 
  -4   5   9       27.38       45.74      6.83 o 
  -3   5   9      354.60      351.93     13.65 o 
  -2   5   9      760.14      754.50     11.14 o 
  -1   5   9       79.94       89.65      4.23 o 
   0   5   9     1797.44     1852.40     17.41 o 
   1   5   9      502.33      485.76     18.26 o 
   2   5   9      373.93      397.96      8.78 o 
   3   5   9     2834.19     2857.78     28.57 o 
   4   5   9     1294.38     1265.42     22.19 o 
   5   5   9      455.65      456.38     10.58 o 
   6   5   9      711.73      716.31     12.68 o 
   7   5   9      128.27      150.38      9.56 o 
   8   5   9      124.64      125.66      6.37 o 
   9   5   9      166.57      180.57     10.24 o 
  10   5   9       14.70       10.58      4.78 o 
  11   5   9       54.50       66.90      8.53 o 
  12   5   9       49.19       33.79      7.51 o 
  -7   6   9      132.08      135.86     11.95 o 
  -6   6   9      111.13       86.70      9.90 o 
  -5   6   9       68.56       68.61      8.19 o 
  -4   6   9      923.76      888.52     23.89 o 
  -3   6   9      470.38      444.43     15.70 o 
  -2   6   9      625.49      671.77     18.94 o 
  -1   6   9     2167.38     2175.74     50.52 o 
   0   6   9        1.47        0.75      2.27 o 
   1   6   9      983.68     1074.22     15.17 o 
   2   6   9     1321.01     1314.11     16.81 o 
   3   6   9      443.17      444.44      9.18 o 
   4   6   9      982.23      930.70     13.86 o 
   5   6   9      347.53      333.45      8.28 o 
   6   6   9       51.35       54.61      4.44 o 
   7   6   9      236.46      213.50      7.44 o 
   8   6   9      369.82      374.14      9.86 o 
   9   6   9        6.28        3.41      4.10 o 
  10   6   9       70.49       81.24      8.19 o 
  11   6   9       39.49       38.91      7.17 o 
  12   6   9        2.35        0.68      4.78 o 
  -6   7   9      336.58      382.31     18.09 o 
  -5   7   9      546.62      560.49     20.14 o 
  -4   7   9        5.92       10.24      4.44 o 
  -3   7   9      741.60      821.96     21.85 o 
  -2   7   9      653.52      617.42     12.90 o 
  -1   7   9       28.06       35.08      4.02 o 
   0   7   9       21.42       27.64      3.52 o 
   1   7   9       29.29       33.11      5.80 o 
   2   7   9       40.21       43.69      6.14 o 
   3   7   9     1499.50     1482.12     29.36 o 
   4   7   9     3126.19     3013.52     45.74 o 
   5   7   9       51.66       46.00      3.77 o 
   6   7   9     1345.14     1302.36     17.93 o 
   7   7   9      303.99      295.74      8.50 o 
   8   7   9        6.94        8.21      3.01 o 
   9   7   9        6.37        1.37      3.75 o 
  10   7   9       24.39       32.77      6.14 o 
  11   7   9       19.93       33.45      6.83 o 
  12   7   9       86.67       97.28      9.90 o 
  -6   8   9       73.27       53.93      8.87 o 
  -5   8   9       38.06       41.99      7.51 o 
  -4   8   9      241.59      226.65     12.63 o 
  -3   8   9      110.67      108.21      8.87 o 
  -2   8   9      419.37      494.78     11.82 o 
  -1   8   9      839.24      877.83     15.29 o 
   0   8   9     1967.37     1967.82     47.62 o 
   1   8   9     1198.80     1184.47     26.28 o 
   2   8   9     1739.57     1666.11     32.09 o 
   3   8   9      997.78     1007.31     24.24 o 
   4   8   9     1327.06     1332.61     28.33 o 
   5   8   9      515.89      517.14     16.73 o 
   6   8   9        8.58       13.65      4.44 o 
   7   8   9      467.19      441.93     10.40 o 
   8   8   9      382.87      383.52     10.10 o 
   9   8   9       46.02       54.27      6.49 o 
  10   8   9       14.33       12.63      5.12 o 
  11   8   9       37.08       34.13      6.83 o 
  12   8   9       13.72       12.97      6.14 o 
  -6   9   9       57.72       57.00      8.87 o 
  -5   9   9      375.27      406.20     18.43 o 
  -4   9   9      104.70      106.50      9.90 o 
  -3   9   9      195.44      236.21     12.63 o 
  -2   9   9      513.61      530.56     12.43 o 
  -1   9   9        3.45        2.73      2.90 o 
   0   9   9      404.02      483.78     25.26 o 
   1   9   9     1321.17     1338.41     28.67 o 
   2   9   9      108.93      106.84      9.22 o 
   3   9   9     1504.47     1511.14     31.06 o 
   4   9   9      915.41      949.62     23.89 o 
   5   9   9       63.42       60.42      7.17 o 
   6   9   9      214.90      218.12     11.61 o 
   7   9   9      367.30      367.63     15.02 o 
   8   9   9        4.22        3.41      4.10 o 
  11   9   9        1.16        5.80      5.12 o 
  -5  10   9       12.00       32.09      7.51 o 
  -4  10   9      231.33      246.45     14.00 o 
  -3  10   9      320.64      364.90     16.04 o 
  -2  10   9       41.63       46.42      6.83 o 
  -1  10   9      454.23      532.17     12.41 o 
   0  10   9      420.15      436.17     10.93 o 
   1  10   9       19.77       12.97      5.12 o 
   2  10   9      716.28      732.19     21.16 o 
   3  10   9      861.78      851.66     22.87 o 
   4  10   9       11.54        7.85      4.44 o 
   5  10   9      385.10      360.80     14.68 o 
   6  10   9      146.22      176.13     10.92 o 
   7  10   9      121.42      111.28      9.22 o 
   8  10   9      186.55      188.42     11.61 o 
   9  10   9       31.98       32.43      6.49 o 
  -4  11   9      192.21      236.21     14.34 o 
  -3  11   9       40.76       49.50      7.85 o 
  -2  11   9      444.47      502.80     18.09 o 
  -1  11   9       92.85      118.96     12.29 o 
   0  11   9      175.02      190.81     11.95 o 
   1  11   9      682.14      737.65     21.85 o 
   2  11   9      122.57      111.96      9.22 o 
   3  11   9      358.48      346.12     15.02 o 
   4  11   9      633.74      564.24     19.12 o 
   5  11   9       27.54       18.43      5.46 o 
   6  11   9      277.93      271.37     13.65 o 
   7  11   9       96.29       91.48      8.87 o 
   8  11   9       16.33       11.61      5.12 o 
   9  11   9        6.71        9.22      5.12 o 
  -4  12   9       81.51       90.46     10.24 o 
  -3  12   9      479.64      516.46     20.14 o 
  -2  12   9      145.41      165.89     11.61 o 
  -1  12   9      122.89      162.06      9.90 o 
   0  12   9      336.51      393.57     16.38 o 
   1  12   9        0.12       -2.39      4.10 o 
   2  12   9      531.67      558.10     19.12 o 
   3  12   9      572.96      556.39     19.46 o 
   4  12   9       43.82       39.60      6.83 o 
   5  12   9      136.54      146.10     10.58 o 
   6  12   9      170.09      175.11     11.61 o 
   7  12   9        0.06        4.10      4.78 o 
   8  12   9      106.74       92.85      9.56 o 
   9  12   9      136.97      147.80     11.61 o 
  -3  13   9      108.99      137.56     11.95 o 
  -2  13   9      514.39      570.05     20.82 o 
  -1  13   9      218.57      241.84      9.76 o 
   0  13   9        1.33        1.71      5.12 o 
   1  13   9      222.66      253.96     14.00 o 
   2  13   9      176.89      200.03     12.63 o 
   3  13   9       49.83       39.25      7.17 o 
   4  13   9      292.09      295.95     15.02 o 
   5  13   9      102.97      107.18      9.90 o 
   6  13   9       24.61       15.36      5.80 o 
   7  13   9      133.51      120.15     10.58 o 
   8  13   9       66.25       46.42      7.85 o 
   9  13   9       14.17       17.41      6.14 o 
  -2  14   9        0.94        7.85      5.80 o 
  -1  14   9       35.73       31.06      7.51 o 
   0  14   9      197.20      216.07     13.65 o 
   1  14   9      132.26      131.76     11.26 o 
   2  14   9       94.75       93.87      9.56 o 
   3  14   9      326.90      333.15     16.38 o 
   4  14   9       32.86       46.42      7.85 o 
   5  14   9      190.40      223.58     13.65 o 
   6  14   9      268.70      274.44     15.36 o 
   7  14   9       10.11        4.78      5.46 o 
   8  14   9       63.93       43.01      7.85 o 
   0  15   9        9.61        4.44      5.80 o 
   1  15   9       76.71       77.83      9.56 o 
   2  15   9      195.42      230.75     14.68 o 
   3  15   9        4.55       -0.34      4.78 o 
   4  15   9      111.19      136.54     11.95 o 
   5  15   9       57.66       39.94      7.51 o 
   6  15   9        1.85        7.51      5.12 o 
   7  15   9       41.49       30.72      7.17 o 
   3  16   9      129.90      134.15     12.29 o 
  -1 -11  10      129.09      112.99     10.58 o 
   0 -11  10      454.71      469.01     18.77 o 
  -3 -10  10        1.82        3.27      3.84 o 
  -2 -10  10      343.05      379.54     12.43 o 
  -1 -10  10      427.48      476.56     18.43 o 
   0 -10  10        1.00        2.44      3.25 o 
   1 -10  10      357.77      386.40     16.38 o 
  -4  -9  10        5.82       11.95      5.80 o 
  -3  -9  10      389.03      489.49     20.14 o 
  -2  -9  10      342.54      368.10     11.82 o 
  -1  -9  10       35.09       40.99      9.22 o 
   0  -9  10      589.67      616.75     15.53 o 
   1  -9  10      200.07      202.76     12.29 o 
   2  -9  10       75.75       80.56      8.19 o 
   3  -9  10      434.73      419.17     16.04 o 
   4  -9  10       52.05       52.23      6.83 o 
  -4  -8  10      308.64      330.08     17.41 o 
  -3  -8  10        7.20       10.24      5.46 o 
  -2  -8  10      383.53      444.43     18.43 o 
  -1  -8  10      737.66      771.75     16.04 o 
   0  -8  10        0.68       -1.61      2.46 o 
   1  -8  10      601.37      597.01     19.46 o 
   2  -8  10      615.28      606.57     19.12 o 
   3  -8  10       36.62       36.87      6.14 o 
   4  -8  10      353.71      353.63     14.34 o 
   5  -8  10      375.61      374.46     14.68 o 
   6  -8  10       30.80       29.01      5.46 o 
   7  -8  10      100.81      123.91      9.22 o 
  -5  -7  10      543.47      552.64     22.19 o 
  -4  -7  10        0.11       -3.07      5.12 o 
  -3  -7  10      288.61      284.68     15.02 o 
  -2  -7  10      251.43      272.73     14.34 o 
  -1  -7  10        8.67       11.95      5.12 o 
   0  -7  10      504.13      517.52     12.14 o 
   1  -7  10      447.03      467.64     17.07 o 
   2  -7  10        0.23       -1.02      3.75 o 
   3  -7  10      210.54      215.73     11.26 o 
   4  -7  10      282.10      340.32     13.65 o 
   5  -7  10        3.46        6.83      4.10 o 
   6  -7  10      469.45      472.42     16.38 o 
   7  -7  10      222.06      217.78     11.61 o 
   8  -7  10       19.41       28.33      6.14 o 
   9  -7  10      146.49      167.94     11.26 o 
  -5  -6  10      128.94      149.85     12.63 o 
  -4  -6  10      314.71      341.35     17.07 o 
  -3  -6  10      190.58      187.40     12.63 o 
  -2  -6  10       88.48       93.53      9.22 o 
  -1  -6  10      709.03      694.64     21.16 o 
   0  -6  10      229.01      234.55      8.26 o 
   1  -6  10      105.59      116.74      9.22 o 
   2  -6  10      824.40      862.24     22.19 o 
   3  -6  10       53.11       62.81      7.17 o 
   4  -6  10      217.32      198.66     10.58 o 
   5  -6  10      639.33      630.12     18.43 o 
   6  -6  10      163.29      177.84     10.58 o 
   7  -6  10      158.56      176.48     10.58 o 
   8  -6  10      116.66      125.27      9.90 o 
   9  -6  10        0.10        4.44      4.44 o 
  10  -6  10       39.11       34.82      6.83 o 
  -6  -5  10       78.76       89.77     10.58 o 
  -5  -5  10      289.35      266.25     15.70 o 
  -4  -5  10      155.63      145.41     11.61 o 
  -3  -5  10      383.87      329.40     15.70 o 
  -2  -5  10     1541.44     1452.42     32.09 o 
  -1  -5  10        0.52        6.49      4.78 o 
   0  -5  10      440.18      437.95     16.38 o 
   1  -5  10     1033.86     1025.74     24.58 o 
   2  -5  10       76.73       76.80      7.85 o 
   3  -5  10     1524.34     1447.99     29.01 o 
   4  -5  10      423.71      420.20     15.02 o 
   5  -5  10        9.47        6.14      3.75 o 
   6  -5  10      281.40      299.02     12.97 o 
   7  -5  10      467.94      489.49     16.38 o 
   8  -5  10        8.21        8.19      4.78 o 
   9  -5  10      148.56      144.05     10.24 o 
  10  -5  10       62.09       55.98      7.51 o 
  -6  -4  10      264.33      295.26     17.41 o 
  -5  -4  10        0.01       -4.78      4.78 o 
  -4  -4  10      442.53      402.79     17.75 o 
  -3  -4  10      696.01      739.35     22.87 o 
  -2  -4  10       78.96       80.90      8.19 o 
  -1  -4  10     1179.96     1174.91     27.65 o 
   0  -4  10     1132.10     1170.47     26.97 o 
   1  -4  10        0.88        1.71      4.10 o 
   2  -4  10     1935.93     1905.73     34.48 o 
   4  -4  10      165.06      141.32      9.22 o 
   5  -4  10      398.59      407.22     14.34 o 
   6  -4  10      129.60      134.49      8.87 o 
   7  -4  10       78.27       78.85      7.51 o 
   8  -4  10      255.39      249.18     12.29 o 
   9  -4  10        6.43        8.53      4.78 o 
  10  -4  10       69.46       90.12      8.87 o 
  11  -4  10      104.27      125.96     10.58 o 
  -6  -3  10       80.36       66.22      9.90 o 
  -5  -3  10      307.35      279.90     15.36 o 
  -4  -3  10      303.83      292.19     15.36 o 
  -3  -3  10       34.67       31.06      6.83 o 
  -2  -3  10      778.96      742.08     21.85 o 
  -1  -3  10      471.67      486.42     17.07 o 
   0  -3  10      294.09      256.01     12.63 o 
   1  -3  10     2190.73     2229.33     38.23 o 
   2  -3  10       55.80       63.15      7.17 o 
   3  -3  10     1910.69     1914.95     33.45 o 
   5  -3  10       45.19       53.93      6.14 o 
   6  -3  10      192.68      200.03     10.58 o 
   7  -3  10      461.83      432.83     15.02 o 
   8  -3  10      103.26      120.49      9.22 o 
   9  -3  10       61.22       59.39      7.51 o 
  10  -3  10      101.38      103.77      9.56 o 
  11  -3  10        0.21       -2.39      4.78 o 
  -7  -2  10       57.36       63.88      6.71 o 
  -6  -2  10      211.98      201.74      9.62 o 
  -5  -2  10       48.25       45.05      6.83 o 
  -4  -2  10      159.29      146.66      9.05 o 
  -3  -2  10      711.73      703.04     37.38 o 
  -2  -2  10      139.37      119.81      9.56 o 
  -1  -2  10     1050.04     1000.48     24.58 o 
   0  -2  10     3383.58     3362.25     50.18 o 
   1  -2  10       47.76       42.99      4.59 o 
   2  -2  10     1388.54     1405.05     20.34 o 
   3  -2  10      237.64      255.86      8.41 o 
   4  -2  10      508.42      512.74     11.66 o 
   5  -2  10      156.91      152.96      6.80 o 
   6  -2  10     1036.51     1010.80     16.74 o 
   7  -2  10      120.01      128.00      8.87 o 
   8  -2  10      428.34      422.24     15.36 o 
   9  -2  10      118.53      127.32      9.56 o 
  10  -2  10       12.55       18.09      5.80 o 
  11  -2  10      152.11      192.18     12.63 o 
  12  -2  10       25.15       40.96      7.51 o 
  -7  -1  10      117.13      117.87      8.11 o 
  -6  -1  10        3.04        0.42      3.35 o 
  -5  -1  10      577.75      548.25     14.08 o 
  -4  -1  10      837.97      818.25     16.39 o 
  -3  -1  10       77.58       71.50      5.33 o 
  -2  -1  10      863.45      859.46     20.99 o 
  -1  -1  10      824.00      864.64     15.93 o 
   0  -1  10      180.37      173.90     10.75 o 
   1  -1  10     1935.57     1962.23     24.83 o 
   2  -1  10      217.02      261.00     18.94 o 
   3  -1  10      136.96      135.54      6.56 o 
   4  -1  10     1011.51      989.56     24.24 o 
   5  -1  10      321.30      313.93      9.23 o 
   6  -1  10      482.84      480.10     11.31 o 
   7  -1  10      608.76      611.30     12.77 o 
   8  -1  10      144.50      134.49      9.22 o 
   9  -1  10       30.51       47.45      6.83 o 
  10  -1  10       98.63       82.95      8.53 o 
  11  -1  10        2.94        3.75      5.12 o 
  12  -1  10        4.43        7.17      5.46 o 
  -7   0  10       39.41       32.54      9.56 o 
  -6   0  10      439.27      415.24     14.17 o 
  -5   0  10      340.19      362.14     11.31 o 
  -4   0  10      299.44      296.47      9.96 o 
  -3   0  10      891.80      887.71     16.12 o 
  -2   0  10        1.67       -0.04      4.11 o 
  -1   0  10      367.15      354.59      7.58 o 
   0   0  10     1925.00     1884.02     18.42 o 
   1   0  10      191.19      184.86      7.53 o 
   2   0  10     1102.93     1051.08     16.85 o 
   3   0  10     1072.71     1089.73     17.06 o 
   4   0  10      161.42      155.49     13.14 o 
   5   0  10      574.39      587.50     13.14 o 
   6   0  10      666.35      596.75     18.26 o 
   7   0  10       53.61       59.10      4.91 o 
   8   0  10       84.50       77.14      7.51 o 
   9   0  10      239.98      225.97     11.61 o 
  10   0  10        3.38        5.12      4.44 o 
  11   0  10       92.69       91.48      9.22 o 
  12   0  10       49.88       57.00      8.19 o 
  -7   1  10      202.14      205.30      9.86 o 
  -6   1  10        0.55        5.46      6.49 o 
  -5   1  10      357.70      349.02     11.61 o 
  -4   1  10      668.95      677.24     14.70 o 
  -3   1  10       22.77       25.27      3.70 o 
  -2   1  10      981.85      938.03     13.03 o 
  -1   1  10      891.33      875.72     12.09 o 
   0   1  10       44.91       38.99      3.24 o 
   1   1  10      934.15      951.82     29.01 o 
   2   1  10     1497.97     1522.32     20.90 o 
   3   1  10       27.71       17.28      3.44 o 
   4   1  10     1404.71     1394.62     29.19 o 
   5   1  10      644.47      644.27     13.02 o 
   6   1  10      185.48      189.20      7.54 o 
   7   1  10      529.40      559.85     13.14 o 
   8   1  10      186.44      222.72      8.30 o 
   9   1  10      114.05      131.76      9.56 o 
  10   1  10       82.61       76.12      8.53 o 
  11   1  10        0.26       -4.10      4.10 o 
  12   1  10        0.12       -3.07      4.44 o 
  -7   2  10        4.96       -0.66      3.44 o 
  -6   2  10      376.95      399.75     12.55 o 
  -5   2  10      304.49      330.78     11.95 o 
  -4   2  10       70.74       69.67      5.46 o 
  -3   2  10      590.03      598.89     10.63 o 
  -2   2  10      777.12      753.80     12.82 o 
  -1   2  10        7.14        4.66      2.31 o 
   0   2  10      916.61      928.99     15.98 o 
   1   2  10      682.64      761.85     14.33 o 
   2   2  10       26.25        9.71      8.53 o 
   3   2  10     1784.00     1676.29     21.86 o 
   4   2  10      563.62      607.92     23.38 o 
   5   2  10      763.80      776.65     31.23 o 
   6   2  10     1358.10     1408.73     20.02 o 
   7   2  10      108.63       94.41      5.88 o 
   8   2  10      280.16      297.38      9.48 o 
   9   2  10      178.49      145.41     10.24 o 
  10   2  10       53.41       35.50      6.83 o 
  11   2  10        1.66       -3.07      4.44 o 
  12   2  10      112.47      116.74     10.92 o 
  -7   3  10      224.54      205.49     13.65 o 
  -6   3  10       63.77       82.82      6.76 o 
  -5   3  10      246.83      248.35     12.46 o 
  -4   3  10      154.66      161.53     19.80 o 
  -3   3  10       25.92       25.19      3.84 o 
  -2   3  10       56.79       53.46      4.23 o 
  -1   3  10     2561.83     2398.71     22.41 o 
   0   3  10      451.18      496.14     11.71 o 
   1   3  10     1123.92     1062.70     16.86 o 
   2   3  10     2187.73     2143.32     57.35 o 
   3   3  10      801.72      833.26     14.42 o 
   4   3  10      840.36      814.97     33.96 o 
   5   3  10     1415.62     1535.11     20.55 o 
   6   3  10        1.01        1.34      2.78 o 
   7   3  10      254.82      273.31      8.84 o 
   8   3  10       91.79       94.25      5.98 o 
   9   3  10       73.11       65.54      7.51 o 
  10   3  10       76.49       81.24      8.53 o 
  11   3  10       79.90       80.56      8.87 o 
  12   3  10        1.78       -4.78      4.78 o 
  -6   4  10      220.62      238.94     14.34 o 
  -5   4  10      300.41      321.21     15.36 o 
  -4   4  10        0.12       -2.71      2.71 o 
  -3   4  10      368.46      379.73     10.50 o 
  -2   4  10     1018.77      997.23     16.45 o 
  -1   4  10        4.62        5.02      2.27 o 
   0   4  10     1534.57     1452.55     20.36 o 
   1   4  10      822.52      862.63     14.91 o 
   2   4  10      196.78      162.45     11.26 o 
   3   4  10     1658.42     1557.77     27.31 o 
   4   4  10      719.95      720.86     22.53 o 
   5   4  10      386.06      331.85      9.02 o 
   6   4  10      589.41      592.29     12.04 o 
   7   4  10      194.84      210.23     12.12 o 
   8   4  10      143.53      146.84      9.56 o 
   9   4  10      210.72      183.30     10.58 o 
  10   4  10       35.85       36.87      6.83 o 
  11   4  10        4.79        9.22      5.46 o 
  12   4  10       35.61       39.60      7.85 o 
  -6   5  10      225.23      236.89     14.68 o 
  -5   5  10       39.56       33.11      7.17 o 
  -4   5  10      575.68      592.92     19.46 o 
  -3   5  10      231.22      242.01     11.95 o 
  -2   5  10       91.00       87.10      4.52 o 
  -1   5  10      723.47      732.05     11.11 o 
   0   5  10      260.12      242.84      8.20 o 
   1   5  10      282.54      268.72     12.63 o 
   2   5  10     1811.44     1713.49     21.47 o 
   3   5  10      483.25      518.58     11.44 o 
   4   5  10      456.48      424.60     15.53 o 
   5   5  10      873.20      854.32     16.56 o 
   6   5  10      292.57      306.30      8.69 o 
   7   5  10      190.06      190.30      7.38 o 
   8   5  10      318.19      316.18      9.57 o 
   9   5  10        9.03        3.07      4.10 o 
  10   5  10       16.85       16.38      5.46 o 
  11   5  10       76.36       89.09      8.87 o 
  12   5  10        0.07        1.37      5.12 o 
  -6   6  10      130.42      139.61     11.95 o 
  -5   6  10      440.50      385.72     17.07 o 
  -4   6  10       48.28       49.84      7.17 o 
  -3   6  10      421.64      431.80     16.04 o 
  -2   6  10      700.51      728.09     14.53 o 
  -1   6  10       22.72       25.01      3.77 o 
   0   6  10      481.07      519.87     18.09 o 
   1   6  10     1061.61      961.91     23.89 o 
   2   6  10       21.48       23.50      6.83 o 
   3   6  10      959.61      910.71     18.43 o 
   4   6  10      201.05      201.61     10.07 o 
   5   6  10      157.76      150.78      6.31 o 
   6   6  10      210.76      176.18     11.95 o 
   7   6  10      355.28      353.15     12.12 o 
   8   6  10        1.19        6.43      3.11 o 
   9   6  10       89.43      108.89      8.53 o 
  10   6  10       87.42       73.39      8.19 o 
  11   6  10        0.06        0.68      4.78 o 
  12   6  10        3.33       -0.68      5.46 o 
  -6   7  10      174.79      177.16     13.31 o 
  -5   7  10        0.12        2.05      5.12 o 
  -4   7  10      434.72      478.22     18.09 o 
  -3   7  10      474.57      482.32     17.07 o 
  -2   7  10       26.30       22.34      4.02 o 
  -1   7  10     1214.91     1251.59     19.63 o 
   0   7  10      942.11      950.99     24.24 o 
   1   7  10      115.86      122.54      9.90 o 
   2   7  10      406.37      378.55     15.02 o 
   3   7  10      272.29      243.04     12.29 o 
   4   7  10       61.81       58.37      7.51 o 
   5   7  10      786.69      770.09     13.12 o 
   6   7  10      942.67      905.77     39.60 o 
   7   7  10      427.49      396.13     10.15 o 
   8   7  10      345.09      334.07      9.72 o 
   9   7  10        3.17        9.90      4.78 o 
  10   7  10       44.97       54.27      7.17 o 
  11   7  10      136.99      141.66     11.26 o 
  12   7  10       11.20       15.02      6.14 o 
  -5   8  10      278.08      289.12     15.70 o 
  -4   8  10      159.19      189.79     12.29 o 
  -3   8  10      120.28      122.88      9.56 o 
  -2   8  10      735.35      710.01     26.62 o 
  -1   8  10       23.23       11.26      5.46 o 
   0   8  10      394.82      400.40     16.04 o 
   1   8  10      504.60      516.11     17.75 o 
   2   8  10      231.94      234.50     12.29 o 
   3   8  10      110.93      112.99      9.56 o 
   4   8  10     1306.66     1311.11     29.01 o 
   5   8  10      261.10      232.80     11.95 o 
   6   8  10      789.05      794.31     22.19 o 
   7   8  10      364.15      388.45     16.04 o 
   8   8  10       14.19       12.06      3.20 o 
   9   8  10       17.92       23.50      7.17 o 
  10   8  10       37.29       47.79      7.17 o 
  11   8  10        1.16        1.02      5.12 o 
  -5   9  10        4.33        5.80      5.12 o 
  -4   9  10      256.03      274.10     14.68 o 
  -3   9  10      326.76      302.43     14.34 o 
  -2   9  10        1.95        0.68      3.75 o 
  -1   9  10      486.58      453.65     17.41 o 
   0   9  10      341.61      344.08     15.02 o 
   1   9  10        0.03        9.90      5.12 o 
   2   9  10      365.34      362.51     15.02 o 
   3   9  10      597.27      633.88     20.14 o 
   4   9  10        0.68       -3.75      3.75 o 
   5   9  10      454.17      413.03     16.04 o 
   6   9  10      315.96      281.27     13.65 o 
   7   9  10       57.48       61.44      7.85 o 
   8   9  10       55.06       42.67      6.83 o 
   9   9  10       42.67       52.91      7.85 o 
  -4  10  10      102.75      114.35     10.58 o 
  -3  10  10        4.98       12.29      5.46 o 
  -2  10  10      361.91      351.24     15.02 o 
  -1  10  10      338.36      301.75     14.68 o 
   0  10  10        4.53        5.46      5.12 o 
   1  10  10      272.94      253.28     13.31 o 
   2  10  10      326.11      334.86     15.02 o 
   3  10  10       67.53       65.20      8.19 o 
   4  10  10      655.13      615.45     20.14 o 
   5  10  10      181.60      180.57     11.61 o 
   6  10  10       95.24       96.60      8.87 o 
   7  10  10      293.87      275.12     14.00 o 
   8  10  10       96.13       98.99      9.22 o 
   9  10  10       70.91       64.86      8.53 o 
  -4  11  10       28.11       46.76      8.19 o 
  -3  11  10      287.09      266.59     15.02 o 
  -1  11  10      227.23      232.11     13.65 o 
   0  11  10      568.03      475.84     18.43 o 
   1  11  10       39.69       30.72      6.83 o 
   2  11  10      345.68      323.25     15.02 o 
   3  11  10      521.75      474.47     18.43 o 
   4  11  10       41.15       44.03      7.51 o 
   5  11  10      201.18      217.78     12.63 o 
   6  11  10      177.28      221.53     12.97 o 
   7  11  10        9.07        4.44      5.12 o 
   8  11  10       62.02       57.69      8.19 o 
   9  11  10       50.46       39.94      7.17 o 
  -3  12  10       24.15       12.29      6.14 o 
  -1  12  10      462.21      467.98     19.12 o 
   0  12  10        0.97        1.37      5.12 o 
   1  12  10      532.19      527.72     19.46 o 
   2  12  10      259.94      246.11     14.00 o 
   3  12  10       15.29        5.12      5.12 o 
   4  12  10      298.87      262.84     14.34 o 
   5  12  10      292.99      295.61     15.02 o 
   6  12  10       22.27       11.26      5.46 o 
   7  12  10      131.13      147.12     11.61 o 
   8  12  10       46.52       40.96      7.51 o 
   9  12  10        0.86       -4.44      4.44 o 
  -1  13  10      113.63      154.63     12.97 o 
   0  13  10      441.19      494.27     19.80 o 
   1  13  10       33.49       17.41      6.83 o 
   2  13  10       90.91       94.89     10.24 o 
   3  13  10      100.68       86.70      9.56 o 
   4  13  10       12.19        4.78      5.12 o 
   5  13  10      123.96      132.44     10.92 o 
   6  13  10      163.12      169.31     12.29 o 
   7  13  10        7.38        7.51      5.46 o 
   8  13  10       21.80       28.67      7.17 o 
   9  13  10       61.02       66.90      9.22 o 
   0  14  10        1.04       -2.05      5.80 o 
   1  14  10      151.88      184.33     13.65 o 
   2  14  10      158.00      155.99     12.63 o 
   3  14  10       28.91       21.16      7.17 o 
   4  14  10       50.54       52.91      8.53 o 
   5  14  10      225.53      214.02     13.65 o 
   6  14  10        7.59       11.26      5.80 o 
   7  14  10       81.93      100.36     10.58 o 
   8  14  10       58.37       46.76      8.19 o 
   1  15  10      140.11      137.22     12.63 o 
   2  15  10        0.11       -4.78      4.78 o 
   3  15  10      139.25      132.44     11.95 o 
   4  15  10       76.98       63.49      9.56 o 
   5  15  10       15.53        8.19      4.78 o 
   6  15  10       51.23       59.05      8.87 o 
  -1 -10  11       22.68       27.65      7.51 o 
   0 -10  11      400.76      419.17     18.43 o 
   1 -10  11      148.84      177.16     12.63 o 
  -2  -9  11       93.65      120.36      7.82 o 
  -1  -9  11      542.65      541.71     20.82 o 
   0  -9  11       81.27       90.80      9.56 o 
   1  -9  11      260.80      262.84     14.68 o 
   2  -9  11      588.55      585.41     20.14 o 
   3  -9  11       48.33       61.78      7.85 o 
   4  -9  11      203.02      206.17     11.95 o 
   5  -9  11      234.01      255.67     13.31 o 
  -3  -8  11       61.72       50.52      8.87 o 
  -2  -8  11      313.32      303.11     16.04 o 
  -1  -8  11        8.22       15.02      6.49 o 
   0  -8  11      612.34      588.14     20.82 o 
   1  -8  11      417.48      434.19     17.75 o 
   2  -8  11       21.82       17.07      5.80 o 
   3  -8  11      195.61      200.37     11.95 o 
   4  -8  11      144.94      169.99     10.92 o 
   5  -8  11       65.32       64.51      7.85 o 
   6  -8  11      208.88      211.29     11.95 o 
   7  -8  11       90.06       85.68      8.53 o 
  -4  -7  11      494.56      530.11     21.85 o 
  -3  -7  11      624.50      629.78     23.21 o 
  -2  -7  11       28.05       22.53      6.83 o 
  -1  -7  11      463.19      449.21     18.43 o 
   0  -7  11       60.34       57.35      8.19 o 
   1  -7  11      129.13      132.44     10.58 o 
   2  -7  11      529.46      497.00     18.09 o 
   3  -7  11      299.88      299.02     14.00 o 
   4  -7  11       34.54       29.36      5.80 o 
   5  -7  11      431.31      442.04     16.38 o 
   6  -7  11      145.54      168.97     11.26 o 
   7  -7  11       16.77       21.50      5.80 o 
   8  -7  11      118.67      144.05     10.58 o 
   9  -7  11       11.35       16.04      5.46 o 
  -4  -6  11        8.91       -4.44      4.44 o 
  -3  -6  11      386.35      417.12     18.77 o 
  -2  -6  11      400.81      368.99     17.07 o 
  -1  -6  11        7.45        0.34      4.44 o 
   0  -6  11      126.62      143.71     10.92 o 
   1  -6  11      616.00      601.11     19.80 o 
   2  -6  11       83.66       93.53      8.87 o 
   3  -6  11      240.08      222.22     11.95 o 
   4  -6  11      443.68      394.60     15.36 o 
   5  -6  11       86.68       98.65      8.53 o 
   6  -6  11      262.40      232.46     12.29 o 
   7  -6  11      208.63      214.36     11.95 o 
   8  -6  11        2.60       -2.05      4.10 o 
   9  -6  11       53.55       63.15      7.85 o 
  10  -6  11       36.55       62.47      8.19 o 
  -5  -5  11        0.52       -3.07      4.78 o 
  -4  -5  11      184.15      210.27     14.00 o 
  -3  -5  11      558.88      562.88     20.82 o 
  -2  -5  11       39.73       34.48      7.51 o 
  -1  -5  11      525.50      482.32     18.43 o 
   0  -5  11      671.66      663.58     21.16 o 
   1  -5  11       16.34       18.09      5.80 o 
   2  -5  11      681.62      647.19     19.80 o 
   3  -5  11      270.22      247.82     12.63 o 
   4  -5  11      261.75      237.92     12.29 o 
   5  -5  11      634.79      576.53     18.09 o 
   6  -5  11      350.59      367.97     15.02 o 
   7  -5  11        6.39        1.37      4.10 o 
   8  -5  11      141.61      147.80     10.24 o 
   9  -5  11       54.28       71.00      8.19 o 
  10  -5  11        1.77        2.73      4.78 o 
  -5  -4  11      331.99      339.64     18.09 o 
  -4  -4  11      160.82      150.87     12.63 o 
  -3  -4  11      106.90      131.08     10.92 o 
  -2  -4  11      896.28      848.93     24.58 o 
  -1  -4  11      112.48      116.40      9.56 o 
   0  -4  11      373.41      370.70     15.70 o 
   1  -4  11      461.38      461.50     17.07 o 
   2  -4  11      280.36      302.77     14.00 o 
   3  -4  11       85.71       78.51      7.85 o 
   4  -4  11      910.06      876.57     22.53 o 
   5  -4  11      111.93      126.98      9.56 o 
   6  -4  11       96.19      102.06      8.53 o 
   7  -4  11      123.27      123.91      9.56 o 
   8  -4  11        5.54        9.22      4.78 o 
   9  -4  11       57.01       60.08      7.85 o 
  10  -4  11       92.13      108.21      9.90 o 
  11  -4  11       13.60       11.26      5.46 o 
  -5  -3  11        2.49       -0.34      6.14 o 
  -4  -3  11      171.19      189.45     13.65 o 
  -3  -3  11      541.29      557.76     20.48 o 
  -2  -3  11       85.87       69.98      8.53 o 
  -1  -3  11      173.69      188.08     11.61 o 
   0  -3  11      857.91      861.56     23.55 o 
   1  -3  11     1008.51      979.32     24.58 o 
   2  -3  11      115.75      107.52      8.87 o 
   4  -3  11       48.78       60.76      7.51 o 
   5  -3  11     2147.92     2099.27     36.87 o 
   6  -3  11      107.49       98.65      8.53 o 
   7  -3  11       31.26       20.14      5.46 o 
   8  -3  11       68.25       68.95      7.51 o 
   9  -3  11      239.36      245.77     12.97 o 
  10  -3  11        0.02        6.14      5.46 o 
  11  -3  11       41.38       45.40      7.85 o 
  -6  -2  11       12.49       16.61      4.74 o 
  -5  -2  11      142.06      140.01      8.20 o 
  -4  -2  11      392.58      418.83     18.43 o 
  -3  -2  11       25.93       17.75      6.49 o 
  -2  -2  11      258.59      248.16     13.31 o 
  -1  -2  11      432.72      428.05     16.73 o 
   0  -2  11       34.23       50.18      7.17 o 
   1  -2  11     3392.72     3137.99     48.81 o 
   2  -2  11     2778.29     2592.60     31.09 o 
   3  -2  11       88.61       77.25      5.67 o 
   4  -2  11      645.71      601.57     13.36 o 
   5  -2  11       65.26       80.09      5.64 o 
   6  -2  11       67.93       62.52      5.46 o 
   7  -2  11       95.55       81.58      7.85 o 
   8  -2  11       61.00       69.98      7.51 o 
   9  -2  11       34.23       30.04      6.14 o 
  10  -2  11      240.36      291.17     14.68 o 
  11  -2  11       62.99       79.19      9.22 o 
  -6  -1  11      302.39      339.25     12.39 o 
  -5  -1  11      187.24      177.21      8.75 o 
  -4  -1  11      112.26      101.30     11.95 o 
  -3  -1  11      916.71      947.73     17.54 o 
  -2  -1  11      136.70      125.80     14.34 o 
  -1  -1  11       59.14       74.75      8.19 o 
   0  -1  11      401.05      415.95     11.34 o 
   1  -1  11       61.30       50.25      5.05 o 
   2  -1  11      866.74      828.24     15.67 o 
   3  -1  11     1008.39      926.23     26.62 o 
   4  -1  11       48.86       63.71      5.29 o 
   5  -1  11      324.11      287.69     13.31 o 
   6  -1  11      749.05      714.87     14.32 o 
   7  -1  11      159.96      179.89      8.02 o 
   8  -1  11       56.17       53.93      6.83 o 
   9  -1  11      100.32      111.28      9.22 o 
  10  -1  11        4.54        2.05      4.44 o 
  11  -1  11       35.70       43.01      7.85 o 
  -6   0  11       18.88       14.24      4.23 o 
  -5   0  11      194.29      198.68      9.23 o 
  -4   0  11      891.61      918.62     17.92 o 
  -3   0  11        0.34       -2.80      2.84 o 
  -2   0  11      550.83      546.23     10.20 o 
  -1   0  11      573.03      574.73     17.75 o 
   0   0  11      234.71      196.35      8.20 o 
   1   0  11      702.53      717.16     19.63 o 
   2   0  11     1212.54     1131.56     25.26 o 
   3   0  11        2.55        1.99      2.78 o 
   4   0  11      538.60      504.17     12.00 o 
   5   0  11      671.18      650.66     13.66 o 
   6   0  11       41.80       38.48      7.51 o 
   7   0  11      406.24      391.23     12.63 o 
   8   0  11      115.70      131.81      9.22 o 
   9   0  11       23.20       22.53      5.80 o 
  10   0  11       74.57       67.59      8.53 o 
  11   0  11       70.10       81.24      9.22 o 
  12   0  11        0.07        0.00      5.12 o 
  -6   1  11      171.94      179.20      9.27 o 
  -5   1  11      247.76      256.01     10.20 o 
  -4   1  11        6.66        9.68      3.93 o 
  -3   1  11      766.94      821.92     15.98 o 
  -2   1  11      315.02      315.01      8.62 o 
  -1   1  11       45.05       53.04      8.19 o 
   0   1  11      533.01      597.55     13.38 o 
   1   1  11      547.13      517.53     21.16 o 
   2   1  11       89.58      106.77      9.05 o 
   3   1  11      678.38      673.10     13.75 o 
   4   1  11      269.12      234.95      8.50 o 
   5   1  11      381.47      352.01     10.15 o 
   6   1  11      567.84      544.71     12.59 o 
   7   1  11      222.14      266.69     17.07 o 
   8   1  11        6.19        4.13      3.20 o 
   9   1  11      261.40      255.67     12.63 o 
  10   1  11       67.65       65.54      8.19 o 
  11   1  11       35.46       42.67      7.85 o 
  12   1  11       14.62       15.02      6.14 o 
  -6   2  11       85.34       90.83      7.23 o 
  -5   2  11       66.81       67.19      6.22 o 
  -4   2  11      777.86      798.09     16.39 o 
  -3   2  11      182.72      193.91      8.02 o 
  -2   2  11      701.98      717.66     11.70 o 
  -1   2  11     1611.19     1638.41     24.75 o 
   0   2  11      263.05      259.82      9.23 o 
   1   2  11       98.62      136.22      7.29 o 
   2   2  11     1126.10     1080.16     17.74 o 
   3   2  11      354.66      334.73     10.00 o 
   4   2  11      932.94      889.89     16.07 o 
   5   2  11     1140.89     1050.21     17.53 o 
   6   2  11       53.88       61.72      5.16 o 
   7   2  11       71.17       63.89      5.16 o 
   8   2  11      222.24      247.23      9.03 o 
   9   2  11       21.30       34.13      6.14 o 
  10   2  11      204.96      201.74     12.29 o 
  11   2  11       42.02       37.89      7.51 o 
  12   2  11        3.88        4.44      5.80 o 
  -6   3  11      140.43      150.25      9.73 o 
  -5   3  11      527.23      546.75     15.87 o 
  -4   3  11       22.79       29.37      4.70 o 
  -3   3  11      228.13      249.92     13.82 o 
  -2   3  11       79.30      115.20      6.76 o 
  -1   3  11        0.23        1.63      3.11 o 
   0   3  11      801.96      880.39     16.33 o 
   1   3  11     1399.49     1346.33     20.36 o 
   2   3  11      211.18      166.24      7.54 o 
   3   3  11      906.26      851.33     15.49 o 
   4   3  11     1004.79      935.95     16.07 o 
   5   3  11      414.44      431.83     10.91 o 
   6   3  11      726.71      705.13     14.09 o 
   7   3  11      337.27      359.32     10.49 o 
   8   3  11       59.90       59.13      8.36 o 
   9   3  11      231.96      231.77     12.29 o 
  10   3  11       41.29       46.42      7.51 o 
  11   3  11        0.25       -4.10      4.10 o 
  12   3  11        2.93        3.07      5.12 o 
  -6   4  11       94.28      111.62     10.92 o 
  -5   4  11       76.75       72.37      8.87 o 
  -4   4  11      481.05      481.30     18.09 o 
  -3   4  11      212.56      229.59      8.81 o 
  -2   4  11       91.42       90.28      6.22 o 
  -1   4  11      237.58      268.68      9.48 o 
   0   4  11      739.69      806.33     15.45 o 
   1   4  11      243.73      269.20      9.18 o 
   2   4  11     1981.04     1966.54     24.88 o 
   3   4  11      828.29      855.82     15.24 o 
   4   4  11      541.02      552.08     12.22 o 
   5   4  11      638.08      623.44     12.95 o 
   6   4  11       22.09       20.50      3.60 o 
   7   4  11       60.16       54.75      7.34 o 
   8   4  11      286.37      242.56     17.41 o 
   9   4  11       24.02       25.94      5.80 o 
  10   4  11       43.82       49.84      7.17 o 
  11   4  11       78.60       86.02      9.56 o 
  12   4  11       16.48       18.77      6.14 o 
  -6   5  11        9.32       12.97      6.49 o 
  -5   5  11      436.70      498.71     19.80 o 
  -4   5  11       72.52       77.83      8.87 o 
  -3   5  11      215.43      243.72     12.63 o 
  -2   5  11      588.45      587.11     20.82 o 
  -1   5  11      114.01      127.37      7.04 o 
   0   5  11      560.37      568.66     12.78 o 
   1   5  11     1253.20     1347.10     19.91 o 
   2   5  11      154.04      158.96      6.94 o 
   3   5  11      427.33      438.69     10.66 o 
   4   5  11      726.11      731.24     13.69 o 
   5   5  11       64.26       62.23      4.67 o 
   6   5  11       85.56       85.13      5.41 o 
   7   5  11      361.08      350.29     10.15 o 
   8   5  11        3.46        3.56      9.05 o 
   9   5  11      114.40      114.35      9.22 o 
  10   5  11       76.19       94.21      8.87 o 
  11   5  11        0.45        4.10      5.12 o 
  12   5  11       41.86       52.23      8.19 o 
  -5   6  11        0.31       11.26      5.80 o 
  -4   6  11      330.41      336.23     15.70 o 
  -3   6  11      545.85      544.10     18.43 o 
  -2   6  11        3.58        5.46      5.80 o 
  -1   6  11      441.34      449.89     18.43 o 
   0   6  11      223.86      239.62     14.00 o 
   1   6  11       38.76       31.06      7.17 o 
   2   6  11      509.98      528.83     15.87 o 
   3   6  11     1333.29     1301.58     18.45 o 
   4   6  11      415.89      400.10      9.92 o 
   5   6  11      888.95      882.66     15.70 o 
   6   6  11       82.77       83.59      5.49 o 
   7   6  11       41.83       36.00     12.46 o 
   8   6  11      211.73      218.87      8.60 o 
   9   6  11      147.72      162.14     10.24 o 
  10   6  11       20.05       16.73      5.80 o 
  11   6  11       51.39       47.79      7.51 o 
  12   6  11        0.15       10.24      5.80 o 
  -5   7  11      187.98      194.57     13.31 o 
  -4   7  11      267.42      315.06     15.70 o 
  -1   7  11      354.42      379.23     17.07 o 
   0   7  11      366.28      385.72     16.73 o 
   1   7  11     1467.78     1401.22     31.40 o 
   2   7  11      206.67      234.16     12.97 o 
   3   7  11     1123.07     1041.79     26.28 o 
   4   7  11      606.54      609.64     19.80 o 
   5   7  11       61.22       68.11      8.19 o 
   6   7  11       11.66       15.73      3.35 o 
   7   7  11      255.54      286.63      9.27 o 
   8   7  11       95.35       87.70      6.14 o 
   9   7  11       57.02       64.92      5.73 o 
  10   7  11      108.94      129.03     10.24 o 
  11   7  11        0.09       -1.37      4.78 o 
  -5   8  11        6.87        8.53      5.80 o 
  -4   8  11       95.58      104.45     10.24 o 
  -1   8  11      626.41      700.78     22.87 o 
   0   8  11      590.20      642.41     21.16 o 
   1   8  11       67.92       63.15      8.19 o 
   2   8  11      115.20      116.74      9.90 o 
   3   8  11        4.19        5.80      5.12 o 
   4   8  11      147.99      139.95     10.58 o 
   5   8  11       61.69       51.88      7.51 o 
   6   8  11      641.19      621.59     20.48 o 
   7   8  11       62.11       65.20      8.19 o 
   8   8  11      281.25      279.56     14.68 o 
   9   8  11      186.96      208.42      8.60 o 
  10   8  11       15.88       14.00      5.46 o 
  11   8  11        9.44       10.58      5.80 o 
  -1   9  11      220.98      259.76     14.68 o 
   0   9  11       14.47       21.16      6.49 o 
   1   9  11     1033.84     1053.05     27.31 o 
   2   9  11      771.48      677.57     21.50 o 
   3   9  11       50.64       60.08      7.85 o 
   4   9  11       91.75       79.53      8.87 o 
   5   9  11      340.50      318.13     15.02 o 
   6   9  11        2.50       -4.10      4.10 o 
   7   9  11      504.31      468.33     18.43 o 
   8   9  11        8.74        9.56      5.46 o 
   9   9  11      118.44      127.32     10.92 o 
  -1  10  11       29.36       18.77      6.83 o 
   0  10  11      433.03      495.29     19.12 o 
   1  10  11      187.19      188.76     12.63 o 
   2  10  11      336.73      371.04     16.73 o 
   3  10  11      575.90      545.81     19.80 o 
   4  10  11       76.39       83.63      8.87 o 
   5  10  11       40.80       37.89      6.83 o 
   6  10  11      268.98      233.48     13.31 o 
   7  10  11       55.94       72.37      8.53 o 
   8  10  11       20.17       13.65      5.80 o 
   9  10  11      131.08      136.88     11.61 o 
  -1  11  11      221.86      242.70     14.68 o 
   0  11  11       10.47       12.97      6.14 o 
   1  11  11      381.76      394.25     17.75 o 
   2  11  11      391.31      433.85     18.09 o 
   3  11  11        2.13       -0.68      5.12 o 
   4  11  11      211.44      174.77     12.29 o 
   5  11  11      178.36      148.14     11.61 o 
   6  11  11       22.84       18.09      5.80 o 
   7  11  11      109.47      114.69     10.58 o 
   8  11  11       69.94       45.74      8.19 o 
   9  11  11       10.09        2.73      5.12 o 
   0  12  11      193.42      183.64     13.65 o 
   1  12  11      142.97      155.99     12.29 o 
   2  12  11      133.49      125.96     11.26 o 
   3  12  11      409.09      456.04     19.12 o 
   4  12  11      168.63      157.70     12.29 o 
   5  12  11       36.31       39.60      7.51 o 
   6  12  11      202.28      191.84     12.97 o 
   7  12  11       47.29       50.18      8.19 o 
   8  12  11       15.50       11.95      6.49 o 
   9  12  11       73.00       71.00      9.56 o 
   0  13  11      231.47      254.98     15.70 o 
   1  13  11       93.35      101.38     10.92 o 
   2  13  11      186.35      180.91     13.31 o 
   3  13  11        1.20       -3.41      5.12 o 
   4  13  11      100.45      100.70     10.58 o 
   5  13  11       90.65      101.04     10.58 o 
   6  13  11        0.23       -1.71      5.12 o 
   7  13  11       26.12       23.21      7.51 o 
   8  13  11       45.48       34.13      7.85 o 
   0  14  11      413.68      445.46     20.14 o 
   1  14  11      289.09      273.76     16.38 o 
   2  14  11       37.81       22.19      7.17 o 
   3  14  11       99.22       92.16     10.92 o 
   4  14  11       42.67       27.99      7.85 o 
   5  14  11        1.25       12.29      6.49 o 
   6  14  11       92.68      100.01     10.92 o 
   7  14  11      151.75      158.73     12.97 o 
   3  15  11       46.72       51.88      9.90 o 
   4  15  11       35.03       30.38      8.53 o 
   2 -10  12      300.40      332.81     16.73 o 
   0  -9  12      185.91      174.09     13.31 o 
   1  -9  12      408.00      488.12     19.80 o 
   2  -9  12       14.78       12.63      6.14 o 
   3  -9  12      168.90      172.04     11.95 o 
   4  -9  12      116.06      125.27     10.58 o 
   5  -9  12        3.32        1.71      4.78 o 
  -2  -8  12       10.05       16.38      6.14 o 
  -1  -8  12      245.55      263.18     15.36 o 
   0  -8  12      339.95      392.21     18.09 o 
   1  -8  12       12.42       10.58      6.14 o 
   2  -8  12      443.86      465.59     18.77 o 
   3  -8  12      194.93      211.98     12.97 o 
   4  -8  12       40.36       39.60      7.17 o 
   5  -8  12      265.61      284.68     14.34 o 
   6  -8  12       79.22      117.42     10.24 o 
   7  -8  12       24.05       19.12      5.80 o 
  -3  -7  12        0.79        1.37      5.80 o 
  -2  -7  12      341.07      337.59     17.75 o 
  -1  -7  12      123.69      131.42     11.61 o 
   0  -7  12      381.99      372.41     17.41 o 
   1  -7  12      749.12      791.24     24.58 o 
   2  -7  12       60.30       46.08      7.51 o 
   3  -7  12      179.04      175.11     11.61 o 
   4  -7  12      373.96      385.04     16.04 o 
   5  -7  12       23.15       32.77      6.49 o 
   6  -7  12      134.05      140.98     10.58 o 
   7  -7  12      158.53      140.98     10.92 o 
   8  -7  12        5.18        7.51      5.12 o 
  -3  -6  12      444.98      450.58     20.14 o 
  -2  -6  12       22.46       19.12      7.17 o 
  -1  -6  12      314.99      286.73     15.70 o 
   0  -6  12      272.10      287.41     15.02 o 
   1  -6  12        3.99        8.53      5.12 o 
   2  -6  12      119.92      124.25     10.58 o 
   3  -6  12      118.58      130.39     10.58 o 
   4  -6  12        0.07        2.73      4.44 o 
   5  -6  12      254.60      243.04     12.97 o 
   6  -6  12      323.78      332.13     14.68 o 
   7  -6  12        2.85        0.34      4.44 o 
   8  -6  12      116.72      118.11      9.90 o 
   9  -6  12       46.83       48.47      7.85 o 
  -4  -5  12      148.34      109.23     11.26 o 
  -3  -5  12       11.96       10.92      6.14 o 
  -2  -5  12      435.84      399.03     18.43 o 
  -1  -5  12      132.30      138.59     11.26 o 
   0  -5  12       10.56       17.75      5.80 o 
   1  -5  12      438.22      405.86     16.73 o 
   2  -5  12      557.47      562.20     19.46 o 
   3  -5  12      146.69      139.27     10.58 o 
   4  -5  12      515.11      542.74     18.77 o 
   5  -5  12      123.94      138.93     10.24 o 
   6  -5  12       24.32       24.58      5.80 o 
   7  -5  12      229.64      235.53     12.97 o 
   8  -5  12       19.56       24.24      5.80 o 
   9  -5  12       28.31       14.00      5.80 o 
  -4  -4  12      128.63      107.18     11.61 o 
  -3  -4  12      408.61      379.58     18.09 o 
  -2  -4  12       64.34       68.27      8.87 o 
  -1  -4  12      136.74      111.28     10.24 o 
   0  -4  12      581.79      534.55     19.46 o 
   1  -4  12      214.91      210.95     12.63 o 
   2  -4  12      254.84      235.87     13.31 o 
   3  -4  12      379.41      389.82     16.04 o 
   4  -4  12        6.70       17.07      5.46 o 
   5  -4  12       27.52       35.84      6.14 o 
   6  -4  12      347.73      351.93     15.02 o 
   7  -4  12       13.30       14.68      5.12 o 
   8  -4  12      270.93      238.60     12.97 o 
   9  -4  12       80.46       87.73      9.22 o 
  10  -4  12        0.21        1.71      5.12 o 
  -4  -3  12      343.47      362.51     18.43 o 
  -3  -3  12        4.25       14.00      6.49 o 
  -2  -3  12      305.70      278.20     15.02 o 
  -1  -3  12      352.83      322.91     15.70 o 
   0  -3  12        8.16       11.61      5.46 o 
   1  -3  12      768.53      738.67     22.19 o 
   2  -3  12      794.06      782.70     22.53 o 
   3  -3  12       79.34       67.93      7.85 o 
   4  -3  12      831.79      820.59     22.53 o 
   5  -3  12     1228.92     1164.67     26.97 o 
   6  -3  12      101.74       94.55      8.53 o 
   7  -3  12      367.81      365.92     15.36 o 
   8  -3  12        2.97        4.44      4.78 o 
   9  -3  12       30.63       25.26      6.49 o 
  10  -3  12       34.82       48.81      8.19 o 
  -5  -2  12      259.87      276.49     17.75 o 
  -4  -2  12       38.18       35.84      8.53 o 
  -3  -2  12      494.27      512.70     20.14 o 
  -2  -2  12      189.86      171.36     12.29 o 
  -1  -2  12        0.52        0.00      4.10 o 
   0  -2  12      529.13      480.61     18.09 o 
   1  -2  12      310.82      317.45     15.02 o 
   2  -2  12      184.63      146.78     11.26 o 
   3  -2  12      583.69      545.44     13.36 o 
   4  -2  12      347.12      364.31     11.07 o 
   5  -2  12      457.03      455.73     15.36 o 
   6  -2  12      736.71      699.08     20.48 o 
   7  -2  12       32.73       35.84      6.49 o 
   8  -2  12       17.24       14.34      5.12 o 
   9  -2  12       22.69       33.11      6.83 o 
  10  -2  12       74.14       74.75      8.87 o 
  11  -2  12        0.85        0.34      4.44 o 
  -5  -1  12      130.00      133.24      8.50 o 
  -4  -1  12      347.26      334.90     11.37 o 
  -3  -1  12       34.89       41.99      7.85 o 
  -2  -1  12       81.11       91.14      9.90 o 
  -1  -1  12      518.03      501.44     18.43 o 
   0  -1  12      144.78      135.17     10.75 o 
   1  -1  12      458.10      419.19     20.82 o 
   2  -1  12      880.30      891.30     17.23 o 
   3  -1  12      181.83      185.49      8.32 o 
   4  -1  12      301.78      291.32      9.86 o 
   5  -1  12      853.67      839.43     16.37 o 
   6  -1  12       24.27       20.28      4.18 o 
   7  -1  12      178.28      164.58      7.82 o 
   8  -1  12      104.67      118.79     10.07 o 
   9  -1  12        6.94        1.37      4.44 o 
  10  -1  12      129.34      166.24     11.61 o 
  11  -1  12       40.77       56.66      8.53 o 
  -5   0  12      212.66      199.77     18.09 o 
  -4   0  12        1.13       -3.26      3.35 o 
  -3   0  12      414.08      381.97     17.41 o 
  -2   0  12      535.23      499.39     19.12 o 
  -1   0  12       18.61       18.42      4.22 o 
   0   0  12      807.71      760.66     15.81 o 
   1   0  12      981.27      999.79     18.21 o 
   2   0  12        4.64        1.56      3.25 o 
   3   0  12      455.41      433.76     11.61 o 
   4   0  12      313.61      367.92     18.60 o 
   5   0  12      161.40      152.14      7.62 o 
   6   0  12      584.29      543.80     13.11 o 
   7   0  12      305.48      317.11     15.36 o 
   8   0  12        9.65        8.74      3.60 o 
   9   0  12      169.33      186.03     11.61 o 
  10   0  12       21.70       23.55      6.49 o 
  11   0  12        1.21        0.68      5.12 o 
  -5   1  12       19.00       16.94      6.49 o 
  -4   1  12      422.49      422.93     19.12 o 
  -3   1  12      184.78      173.40     12.63 o 
  -2   1  12      125.46      132.14      8.87 o 
  -1   1  12      686.62      618.82     18.77 o 
   0   1  12      167.12      152.94     21.50 o 
   1   1  12      376.94      321.08     10.48 o 
   2   1  12      786.16      721.26     15.05 o 
   3   1  12      200.10      214.10      8.60 o 
   4   1  12      123.71      121.39      6.80 o 
   5   1  12      486.52      479.27     12.20 o 
   6   1  12       53.12       57.35      5.24 o 
   7   1  12        7.05       12.91      3.93 o 
   8   1  12      118.37      126.39      7.29 o 
   9   1  12        1.72        5.80      4.78 o 
  10   1  12       63.23       57.69      8.19 o 
  11   1  12       72.13       92.50      9.90 o 
  -5   2  12      243.08      261.29     12.46 o 
  -4   2  12       24.17       20.14      7.17 o 
  -3   2  12      243.63      265.57     14.68 o 
  -2   2  12     1000.41      975.10     26.80 o 
  -1   2  12       13.98       15.28      4.10 o 
   0   2  12      849.34      803.80     16.15 o 
   1   2  12      497.40      470.41     12.25 o 
   2   2  12        5.66       12.86      3.84 o 
   3   2  12      414.78      357.68     12.46 o 
   4   2  12      621.32      632.71     14.00 o 
   5   2  12       85.44       64.93      5.49 o 
   6   2  12      525.07      479.24     12.29 o 
   7   2  12      368.15      407.68     11.52 o 
   8   2  12        2.53        3.33      3.44 o 
   9   2  12      154.91      174.77     11.61 o 
  10   2  12       89.34      107.18      9.90 o 
  11   2  12        0.02        2.05      5.46 o 
  12   2  12       22.16       20.48      6.83 o 
  -5   3  12        2.93        3.85      3.85 o 
  -4   3  12      303.65      315.06     16.38 o 
  -3   3  12      327.44      310.28     15.36 o 
  -2   3  12        0.43        4.68      4.27 o 
  -1   3  12      730.24      721.37     23.21 o 
   0   3  12      140.65      141.45     11.61 o 
   1   3  12      110.67      128.70      7.68 o 
   2   3  12      185.57      172.67      7.95 o 
   3   3  12      826.82      752.10     17.92 o 
   4   3  12        1.75       -1.06      5.80 o 
   5   3  12      380.34      359.47     22.19 o 
   6   3  12      200.01      238.26      9.02 o 
   7   3  12       14.06        8.80      3.69 o 
   8   3  12      169.16      165.21      8.36 o 
   9   3  12       17.18       18.09      5.80 o 
  10   3  12       15.57       28.67      6.83 o 
  11   3  12      113.52      121.86     10.92 o 
  12   3  12       20.06       32.77      7.85 o 
  -3   4  12       61.13       65.88      8.53 o 
  -2   4  12      550.35      541.97     13.86 o 
  -1   4  12      186.70      205.44      8.84 o 
   0   4  12      238.03      280.22      9.82 o 
   1   4  12      583.75      582.86     26.45 o 
   2   4  12      383.03      305.83     11.61 o 
   3   4  12      197.06      185.81      8.12 o 
   4   4  12     1490.75     1333.93     20.25 o 
   5   4  12       27.13       25.65      4.17 o 
   6   4  12      244.14      200.81      8.70 o 
   7   4  12      266.81      280.06      9.68 o 
   8   4  12        0.11       -1.71      3.28 o 
   9   4  12       62.43       78.51      8.19 o 
  10   4  12       63.10       80.22      8.53 o 
  11   4  12        0.78       -0.34      5.12 o 
  12   4  12       30.93       30.38      7.85 o 
  -2   5  12       17.40       25.94      7.17 o 
  -1   5  12      242.94      242.70     15.02 o 
   0   5  12      624.21      650.36     18.09 o 
   1   5  12       12.13        5.09      3.60 o 
   2   5  12      900.92      887.38     16.32 o 
   3   5  12      553.39      505.21     14.00 o 
   4   5  12       50.09       51.89      5.12 o 
   5   5  12      142.91      145.07      7.12 o 
   6   5  12      484.84      465.82     17.58 o 
   7   5  12        1.37        3.00      3.41 o 
   8   5  12      272.65      277.97     10.00 o 
   9   5  12       76.71       78.66      9.73 o 
  10   5  12        2.58        4.10      5.12 o 
  11   5  12       47.04       67.93      8.87 o 
  -1   6  12      243.86      259.08     15.36 o 
   0   6  12       60.42       65.54      9.22 o 
   1   6  12      543.13      557.76     20.82 o 
   2   6  12      352.25      382.99     17.41 o 
   3   6  12      115.91      125.84      9.73 o 
   4   6  12      421.87      448.55     11.78 o 
   5   6  12      141.57      139.08      6.80 o 
   6   6  12      177.19      160.77      7.37 o 
   7   6  12      497.49      483.24     12.46 o 
   8   6  12       28.20       39.90      4.84 o 
   9   6  12        2.44       -1.58      3.15 o 
  10   6  12       54.72       60.42      7.85 o 
  11   6  12        2.53        8.87      5.46 o 
  -1   7  12      222.10      229.38     15.02 o 
   0   7  12      839.71      841.42     25.60 o 
   1   7  12      112.22      112.64     10.92 o 
   2   7  12      403.88      407.22     18.09 o 
   3   7  12      430.60      445.11     18.43 o 
   4   7  12       13.87       14.00      5.80 o 
   5   7  12      250.91      224.61     13.65 o 
   6   7  12      176.51      178.01      7.79 o 
   7   7  12       33.34       25.04      7.34 o 
   8   7  12       11.26       12.39      4.10 o 
   9   7  12       45.00       50.61      5.49 o 
  10   7  12       32.49       41.30      6.83 o 
  11   7  12       45.84       49.50      7.85 o 
  -1   8  12      467.27      428.39     19.12 o 
   0   8  12        2.10        5.12      6.49 o 
   1   8  12      580.83      586.77     21.50 o 
   2   8  12      435.82      427.71     18.43 o 
   3   8  12        0.05       -4.78      4.78 o 
   4   8  12      169.54      159.41     11.95 o 
   5   8  12      133.93      118.45     10.58 o 
   6   8  12       44.18       28.67      7.17 o 
   7   8  12       28.98       40.28      8.19 o 
   8   8  12      130.79      130.39     11.26 o 
   9   8  12       32.72       33.45      8.19 o 
  10   8  12      221.16      243.38     13.65 o 
  11   8  12       26.49       28.33      6.83 o 
  -1   9  12       16.08       19.46      7.51 o 
   0   9  12      530.10      495.97     20.14 o 
   1   9  12      151.10      129.37     11.61 o 
   2   9  12      395.80      390.16     17.75 o 
   3   9  12      783.23      762.57     24.24 o 
   4   9  12       96.90       84.99      9.56 o 
   5   9  12       77.21       67.25      8.53 o 
   6   9  12      238.90      231.43     13.65 o 
   7   9  12       43.92       54.62      8.53 o 
   8   9  12       21.59       27.31      7.17 o 
   9   9  12      117.27      117.08     11.61 o 
  -1  10  12      343.71      357.05     18.43 o 
   0  10  12       24.40       13.31      6.83 o 
   1  10  12      143.21      185.69     13.65 o 
   2  10  12      247.56      231.43     14.34 o 
   3  10  12        1.02       -1.02      5.46 o 
   4  10  12      171.64      153.95     12.29 o 
   5  10  12      173.25      196.96     12.97 o 
   6  10  12        0.75       11.61      5.80 o 
   7  10  12       30.00       19.12      6.49 o 
   8  10  12      124.03      109.23     10.92 o 
   9  10  12        3.27        1.71      5.80 o 
   0  11  12      174.30      219.14     15.02 o 
   1  11  12      151.81      121.86     11.26 o 
   2  11  12        2.64       10.58      6.83 o 
   3  11  12      218.56      205.83     14.00 o 
   4  11  12      166.08      163.16     12.63 o 
   5  11  12       58.18       58.37      8.53 o 
   6  11  12      203.87      217.44     14.34 o 
   7  11  12       56.71       57.35      8.87 o 
   8  11  12        9.70       -2.05      5.12 o 
   9  11  12       85.94       70.32      9.90 o 
   0  12  12       65.71       40.62      9.22 o 
   1  12  12       47.24       74.07     10.24 o 
   2  12  12      258.64      279.90     16.04 o 
   3  12  12      142.94      158.38     12.97 o 
   4  12  12       23.39       13.65      6.83 o 
   5  12  12      208.85      204.47     14.00 o 
   6  12  12       15.41       10.58      6.49 o 
   7  12  12       19.46       11.26      6.14 o 
   8  12  12       63.57       49.84      8.87 o 
   9  12  12        4.78        6.49      6.49 o 
   0  13  12       89.52      103.43     11.95 o 
   1  13  12      223.81      224.61     15.70 o 
   2  13  12       31.68       23.89      8.19 o 
   3  13  12      114.37      109.57     11.61 o 
   4  13  12      178.47      167.94     13.65 o 
   5  13  12       43.27       47.79      8.87 o 
   6  13  12      193.85      178.52     13.31 o 
   7  13  12       50.46       37.55      8.53 o 
   2  14  12      380.44      416.78     20.48 o 
   3  14  12       91.24      103.43     11.95 o 
   4  14  12       48.81       47.79      9.22 o 
   5  14  12       48.49       40.96      8.53 o 
   6  14  12        6.75        4.78      5.46 o 
   0  -8  13       65.83       60.76      8.87 o 
   1  -8  13      440.90      519.53     21.16 o 
   2  -8  13      233.52      248.16     15.02 o 
   3  -8  13       60.80       57.35      8.53 o 
   4  -8  13      254.60      280.59     15.02 o 
   5  -8  13       17.31       25.94      6.49 o 
   6  -8  13       79.81       87.04      9.56 o 
  -1  -7  13        3.15        2.05      5.12 o 
   0  -7  13      211.20      201.05     14.34 o 
   1  -7  13       62.00       60.42      9.56 o 
   2  -7  13      298.72      316.43     16.38 o 
   3  -7  13      421.27      420.88     18.43 o 
   4  -7  13        3.50        1.02      5.12 o 
   5  -7  13      159.60      159.75     11.61 o 
   6  -7  13       71.97       88.75      9.56 o 
   7  -7  13        0.10        5.80      4.78 o 
  -2  -6  13      259.34      266.93     16.04 o 
  -1  -6  13      455.43      505.53     20.82 o 
   0  -6  13        5.38        5.12      5.80 o 
   1  -6  13      460.98      499.73     20.14 o 
   2  -6  13      129.20      133.12     11.26 o 
   3  -6  13      101.70      107.52     10.24 o 
   4  -6  13      167.80      151.56     11.26 o 
   5  -6  13      122.21      123.23     10.24 o 
   6  -6  13        0.14        9.90      5.12 o 
   7  -6  13      108.81      115.72     10.24 o 
   8  -6  13       33.37       48.81      7.85 o 
  -2  -5  13       57.86       68.95      9.56 o 
  -1  -5  13      114.62      124.93     11.61 o 
   0  -5  13      334.55      342.37     17.07 o 
   1  -5  13       94.92      111.62     10.58 o 
   2  -5  13       44.58       47.11      7.85 o 
   3  -5  13      335.30      353.63     16.04 o 
   4  -5  13      123.03      137.90     11.26 o 
   5  -5  13      125.74      122.88     10.24 o 
   6  -5  13      425.38      442.04     17.75 o 
   7  -5  13       25.97       33.45      7.17 o 
   8  -5  13       41.13       39.60      7.51 o 
   9  -5  13       65.04       72.02      8.53 o 
  -3  -4  13       10.53        0.34      6.49 o 
  -2  -4  13      137.81      137.22     12.29 o 
  -1  -4  13      413.31      414.05     18.77 o 
   0  -4  13       49.69       41.99      7.85 o 
   1  -4  13      188.07      174.43     12.29 o 
   2  -4  13      650.10      693.95     22.53 o 
   3  -4  13        3.89        2.39      4.78 o 
   4  -4  13      347.57      328.37     15.36 o 
   5  -4  13       63.31       63.83      7.85 o 
   6  -4  13        1.74       -4.10      4.10 o 
   7  -4  13       64.50       62.12      8.19 o 
   8  -4  13      127.50      152.24     11.26 o 
   9  -4  13        1.39        1.37      5.12 o 
  -3  -3  13      285.73      319.50     17.75 o 
  -2  -3  13      317.05      319.50     17.07 o 
  -1  -3  13       70.38       58.71      8.87 o 
   0  -3  13      493.24      515.77     19.80 o 
   1  -3  13       38.74       35.50      7.17 o 
   2  -3  13      129.34      144.39     10.92 o 
   3  -3  13      388.72      359.10     16.04 o 
   4  -3  13       97.05      104.11      9.56 o 
   5  -3  13       69.91       64.51      7.85 o 
   6  -3  13      192.84      177.50     11.61 o 
   7  -3  13      233.97      252.25     13.65 o 
   8  -3  13        1.99        9.56      5.12 o 
   9  -3  13      202.23      211.98     12.97 o 
  10  -3  13        0.20        8.53      5.12 o 
  -4  -2  13      172.82      162.48     14.00 o 
  -3  -2  13       85.41       87.73     11.26 o 
  -2  -2  13      141.46      138.24     11.95 o 
  -1  -2  13      399.66      444.77     18.77 o 
   0  -2  13      114.92      112.99     10.24 o 
   1  -2  13      158.74      150.19     11.26 o 
   2  -2  13      851.09      885.45     24.92 o 
   3  -2  13      396.30      358.07     15.70 o 
   4  -2  13        7.89        8.53      5.12 o 
   5  -2  13      189.80      171.01     10.92 o 
   6  -2  13       12.37        8.53      5.12 o 
   7  -2  13      326.67      293.90     14.34 o 
   8  -2  13      302.37      337.59     15.70 o 
   9  -2  13       24.53       15.36      6.49 o 
  10  -2  13       61.50       72.37      9.22 o 
  -4  -1  13       72.18       95.24     11.95 o 
  -3  -1  13      137.89      121.86     11.95 o 
  -2  -1  13      419.90      442.38     19.12 o 
  -1  -1  13       59.51       49.15      8.19 o 
   0  -1  13      236.87      280.93     14.68 o 
   1  -1  13      540.84      557.46     14.12 o 
   2  -1  13      103.96      101.78      9.05 o 
   3  -1  13      819.64      815.32     16.98 o 
   4  -1  13      589.03      558.19     13.97 o 
   5  -1  13        8.88        8.69      3.69 o 
   6  -1  13      476.62      455.00     12.77 o 
   7  -1  13      185.83      219.23      9.27 o 
   8  -1  13       16.93        9.15      7.17 o 
   9  -1  13       26.16       23.89      6.49 o 
  10  -1  13       10.95       17.07      6.14 o 
  11  -1  13        2.03       -0.34      4.78 o 
  -4   0  13      236.47      285.02     17.07 o 
  -3   0  13      276.40      310.62     16.73 o 
  -2   0  13       12.89       25.94      7.17 o 
  -1   0  13      490.22      493.77     13.52 o 
   0   0  13      546.35      527.03     13.75 o 
   1   0  13       96.98       88.57      6.63 o 
   2   0  13      841.07      855.14     17.23 o 
   3   0  13       53.90       57.73      8.36 o 
   4   0  13      155.19      176.20     14.00 o 
   5   0  13      353.58      332.78     10.69 o 
   6   0  13      161.71      166.65      8.30 o 
   7   0  13       27.26       13.38      8.53 o 
   8   0  13      222.02      240.26      9.51 o 
   9   0  13        7.09        7.85      5.46 o 
  10   0  13       23.56       25.26      6.83 o 
  11   0  13       30.65       32.43      6.83 o 
  -4   1  13       48.63       34.13      8.53 o 
  -3   1  13      245.72      257.03     15.36 o 
  -2   1  13      559.62      569.99     14.59 o 
  -1   1  13       98.07      108.23      7.12 o 
   0   1  13      211.37      212.61     14.51 o 
   1   1  13      816.29      885.01     17.71 o 
   2   1  13       28.44       31.94      5.05 o 
   3   1  13      222.07      204.76      8.75 o 
   4   1  13      221.77      232.48      9.33 o 
   5   1  13        6.61       16.46      4.08 o 
   6   1  13      157.14      137.33      7.68 o 
   7   1  13      267.22      285.43     10.30 o 
   8   1  13        5.65        8.29      3.93 o 
   9   1  13      120.18      106.50     10.24 o 
  10   1  13       53.48       79.53      9.22 o 
  11   1  13        0.37       -3.41      5.46 o 
  -4   2  13      148.17      143.37     12.63 o 
  -3   2  13      313.17      346.12     17.41 o 
  -2   2  13       15.87       24.41      4.83 o 
  -1   2  13      308.31      313.36     11.26 o 
   0   2  13      465.43      479.29     18.43 o 
   1   2  13        5.03        4.41      4.95 o 
   2   2  13      568.87      548.06     13.80 o 
   3   2  13      293.46      308.57     10.55 o 
   4   2  13      148.80      140.50      7.68 o 
   5   2  13      384.95      400.12     11.76 o 
   6   2  13      187.57      189.88      8.60 o 
   7   2  13       15.87       21.72      5.29 o 
   8   2  13      109.47      111.05      7.19 o 
   9   2  13       51.33       52.23      7.85 o 
  10   2  13       14.09        5.12      5.46 o 
  11   2  13       41.10       48.47      8.53 o 
  -4   3  13       78.62       66.90      9.56 o 
  -3   3  13       21.05       19.46      7.17 o 
  -2   3  13      604.35      639.26     17.07 o 
  -1   3  13      428.49      435.82     12.90 o 
   0   3  13      426.51      394.53     12.29 o 
   1   3  13     1295.50     1229.50     21.04 o 
   2   3  13      208.47      228.45      9.33 o 
   3   3  13       31.91       25.09      4.51 o 
   4   3  13      110.71      126.26      7.22 o 
   5   3  13       35.05       40.39      5.97 o 
   6   3  13        0.70        3.41      3.41 o 
   7   3  13      317.14      313.15     10.73 o 
   8   3  13       42.25       42.41      5.33 o 
   9   3  13       65.35       54.62      7.85 o 
  10   3  13       67.02       67.25      8.53 o 
  11   3  13        5.05        3.75      5.80 o 
  -2   4  13      171.91      172.04     12.29 o 
  -1   4  13      168.66      174.42     11.61 o 
   0   4  13      345.38      397.32     12.10 o 
   1   4  13      209.44      204.42     11.78 o 
   2   4  13      405.07      409.73     11.89 o 
   3   4  13      448.60      453.44     12.38 o 
   4   4  13       89.69       83.77      6.15 o 
   5   4  13      290.02      282.16      9.92 o 
   6   4  13      615.94      626.98     14.42 o 
   7   4  13        7.57        4.16      3.85 o 
   8   4  13      314.00      323.26     11.13 o 
   9   4  13       75.33       87.97      6.95 o 
  10   4  13        1.69       10.24      5.80 o 
  11   4  13       24.20       37.55      7.85 o 
  -1   5  13      499.49      515.77     21.16 o 
   0   5  13        6.41        7.17      6.83 o 
   1   5  13      566.05      540.28     20.82 o 
   2   5  13      453.80      458.06     19.97 o 
   3   5  13       21.77       17.02      4.23 o 
   4   5  13      296.61      322.80     12.63 o 
   5   5  13      148.15      189.77     13.82 o 
   6   5  13        2.82        4.56     10.07 o 
   7   5  13      210.13      230.05      9.27 o 
   8   5  13       40.22       35.20      5.24 o 
   9   5  13       29.53       26.58      4.92 o 
  10   5  13       62.36       56.66      7.85 o 
  11   5  13       20.02       11.95      5.80 o 
  -1   6  13       78.62       78.85     10.58 o 
   0   6  13      427.04      424.97     19.46 o 
   1   6  13       67.43       90.46     11.26 o 
   2   6  13      206.72      165.55     13.65 o 
   3   6  13      423.25      436.92     19.46 o 
   4   6  13        2.00        5.14      3.52 o 
   5   6  13       62.66       52.75      6.31 o 
   6   6  13      286.92      262.11      9.60 o 
   7   6  13       69.08       76.87      8.02 o 
   8   6  13       39.30       45.32      5.33 o 
   9   6  13      112.62      123.77      7.71 o 
  10   6  13        0.60       -1.02      4.78 o 
  11   6  13       30.86       39.60      7.51 o 
  -1   7  13      359.68      374.80     19.46 o 
   0   7  13       38.44       43.01      9.22 o 
   1   7  13      138.14      141.66     12.63 o 
   2   7  13      757.99      724.33     24.58 o 
   3   7  13        7.64       14.00      6.83 o 
   4   7  13      218.63      232.11     14.68 o 
   5   7  13      229.33      240.31     15.02 o 
   6   7  13       14.16       11.95      7.17 o 
   7   7  13      269.72      264.28      9.68 o 
   8   7  13      107.43      115.36      7.51 o 
   9   7  13       74.35       62.32      7.68 o 
  10   7  13       37.65       59.39      8.19 o 
  11   7  13        9.09        2.39      5.46 o 
  -1   8  13        8.54        7.51      7.17 o 
   0   8  13      268.80      287.07     17.07 o 
   1   8  13      262.45      264.88     16.38 o 
   2   8  13       63.39       54.96      9.56 o 
   3   8  13      440.95      393.57     18.77 o 
   4   8  13       72.83       82.26     10.24 o 
   5   8  13      129.20       87.73     10.24 o 
   6   8  13      542.88      549.22     21.50 o 
   7   8  13       55.69       71.00      9.90 o 
   8   8  13        0.52        2.05      6.14 o 
   9   8  13        0.73       -3.07      6.14 o 
  -1   9  13      288.44      310.62     18.43 o 
   0   9  13       97.38       92.85     11.26 o 
   1   9  13      164.22      145.07     12.63 o 
   2   9  13      535.57      517.48     21.16 o 
   3   9  13       12.54       21.16      7.17 o 
   4   9  13       24.04       17.07      7.17 o 
   5   9  13       89.97       90.46     10.24 o 
   6   9  13        7.71       16.38      6.83 o 
   7   9  13      203.18      176.82     14.00 o 
   8   9  13       63.16       67.25      9.90 o 
   9   9  13        0.71       -2.05      6.14 o 
   0  10  13      108.20      106.84     11.95 o 
   1  10  13      205.62      219.14     15.02 o 
   2  10  13       15.68        6.14      6.83 o 
   3  10  13      174.99      174.43     14.00 o 
   4  10  13      225.98      245.77     15.36 o 
   5  10  13       23.90       16.38      6.83 o 
   6  10  13      117.08      114.35     11.61 o 
   7  10  13       67.55       59.39      9.56 o 
   8  10  13        0.48       -2.05      6.14 o 
   9  10  13       25.27       23.89      8.19 o 
   0  11  13       98.85       98.99     11.95 o 
   1  11  13       42.40       27.31      8.53 o 
   2  11  13      231.59      223.92     15.36 o 
   3  11  13       93.32      118.45     11.95 o 
   4  11  13       10.18        7.17      6.49 o 
   5  11  13      222.06      237.58     15.02 o 
   6  11  13       28.67       24.92      7.85 o 
   7  11  13       40.45       33.45      8.19 o 
   8  11  13       75.90       73.05     10.24 o 
   9  11  13        3.17       -3.41      5.80 o 
   0  12  13       59.98       58.03     10.58 o 
   1  12  13      211.84      203.10     15.36 o 
   2  12  13        4.91        7.51      7.17 o 
   3  12  13       69.39       60.42      9.90 o 
   4  12  13      185.90      170.67     14.00 o 
   5  12  13       19.94       20.82      7.17 o 
   6  12  13       54.44       43.69      8.53 o 
   7  12  13       87.48      100.01     11.26 o 
   8  12  13        1.72       -3.41      5.12 o 
   2  13  13       25.83       13.65      8.53 o 
   3  13  13       42.09       43.01      9.56 o 
   4  13  13        0.09        0.00      6.83 o 
   5  13  13      219.97      215.05     15.36 o 
   6  13  13       92.94      108.89     11.61 o 
   1  -7  14      102.26      100.36     10.92 o 
   2  -7  14      269.68      280.93     15.70 o 
   3  -7  14       21.26       26.97      7.51 o 
   4  -7  14      265.78      277.86     15.36 o 
   5  -7  14      200.42      218.80     13.65 o 
   0  -6  14      256.58      294.58     16.38 o 
   1  -6  14      175.37      163.16     12.97 o 
   2  -6  14       33.51       23.89      7.51 o 
   3  -6  14      353.77      406.54     18.77 o 
   4  -6  14       10.71       -0.68      5.80 o 
   5  -6  14      158.62      129.03     11.26 o 
   6  -6  14      118.69      109.23     10.58 o 
   7  -6  14       11.43       21.50      6.14 o 
  -1  -5  14      296.13      300.04     16.73 o 
   0  -5  14       24.32       21.85      7.17 o 
   1  -5  14      114.07      112.99     11.26 o 
   2  -5  14      253.05      257.37     15.02 o 
   3  -5  14        7.57       19.80      6.83 o 
   4  -5  14       76.01       72.37      9.22 o 
   5  -5  14      188.78      192.86     12.63 o 
   6  -5  14       29.73       21.50      6.83 o 
   7  -5  14       85.02       69.98      9.22 o 
   8  -5  14       77.52      104.45     10.24 o 
  -1  -4  14        0.48       12.29      6.14 o 
   0  -4  14      214.19      245.77     15.02 o 
   1  -4  14      245.77      262.49     15.36 o 
   2  -4  14       11.10       11.26      6.14 o 
   3  -4  14      331.81      300.73     15.70 o 
   4  -4  14       97.66       89.77      9.56 o 
   5  -4  14        4.91        7.51      5.12 o 
   6  -4  14      137.79      127.66     10.92 o 
   7  -4  14       36.27       34.13      7.17 o 
   8  -4  14       29.42       26.62      6.49 o 
  -2  -3  14       53.26       48.13      9.56 o 
  -1  -3  14      341.84      351.93     18.09 o 
   0  -3  14       97.44      117.76     11.61 o 
   1  -3  14      173.68      175.45     12.97 o 
   2  -3  14      331.55      312.67     16.04 o 
   3  -3  14       72.29       54.96      8.19 o 
   4  -3  14       13.15        3.41      4.78 o 
   5  -3  14      159.68      161.80     11.61 o 
   6  -3  14       14.21        1.02      4.78 o 
   7  -3  14        5.54        1.37      4.78 o 
   8  -3  14       35.69       33.79      7.17 o 
   9  -3  14       41.41       38.23      7.51 o 
  -2  -2  14      196.33      199.35     14.34 o 
  -1  -2  14       92.54       74.75     10.24 o 
   0  -2  14      166.49      183.64     13.65 o 
   1  -2  14      400.48      420.20     18.77 o 
   2  -2  14        3.40        6.49      5.80 o 
   3  -2  14      263.16      238.60     14.00 o 
   4  -2  14      461.24      457.06     18.43 o 
   5  -2  14        6.69        6.14      5.46 o 
   6  -2  14      170.05      160.43     11.61 o 
   7  -2  14      145.42      158.04     11.61 o 
   8  -2  14       40.70       32.77      6.83 o 
   9  -2  14      104.91      102.74     10.24 o 
  -3  -1  14      235.61      248.50     17.07 o 
  -2  -1  14        6.30       -5.46      5.46 o 
  -1  -1  14      412.18      419.17     19.12 o 
   0  -1  14      389.70      389.13     18.09 o 
   1  -1  14       91.40      106.50     10.58 o 
   2  -1  14      382.91      384.21     12.43 o 
   3  -1  14       54.89       51.74      5.91 o 
   4  -1  14       38.66       26.73      5.07 o 
   5  -1  14      344.66      317.43     11.18 o 
   6  -1  14       46.30       37.24      7.85 o 
   7  -1  14       26.67       22.21      4.94 o 
   8  -1  14       59.68       56.75      6.02 o 
   9  -1  14       23.87       22.53      6.49 o 
  10  -1  14       17.67       19.46      6.49 o 
  -3   0  14       25.56       25.60      8.87 o 
  -2   0  14      380.78      435.90     19.80 o 
  -1   0  14      189.96      165.55     12.63 o 
   0   0  14       68.63       78.00      6.76 o 
   1   0  14      493.28      465.20     13.62 o 
   2   0  14      163.34      154.23     12.29 o 
   3   0  14       45.21       46.44      6.31 o 
   4   0  14      294.84      292.43     20.65 o 
   5   0  14        6.33       19.49      4.57 o 
   6   0  14      127.91      118.88     13.82 o 
   7   0  14      281.66      289.98     10.72 o 
   8   0  14       28.42       30.20      5.19 o 
   9   0  14       88.01       92.50      9.90 o 
  10   0  14       61.59       75.10      9.56 o 
  -3   1  14      185.42      197.30     14.68 o 
  -2   1  14       16.77       10.92      6.49 o 
  -1   1  14      221.85      233.47     10.26 o 
   0   1  14      428.64      406.23     12.79 o 
   1   1  14        1.49       -1.33      3.84 o 
   2   1  14      325.94      289.63     11.26 o 
   3   1  14      394.42      399.85     13.82 o 
   4   1  14        4.10        2.04      3.84 o 
   5   1  14      207.13      197.15      8.99 o 
   6   1  14      106.22      114.15      7.38 o 
   7   1  14        2.29        6.93      7.17 o 
   8   1  14       94.90       94.43     10.07 o 
   9   1  14       34.50       35.84      7.51 o 
  10   1  14        2.56       -1.71      5.12 o 
  -3   2  14        0.05       -2.05      5.80 o 
  -2   2  14      343.53      310.62     16.73 o 
  -1   2  14      308.26      305.06     27.48 o 
   0   2  14       53.68       63.36      6.37 o 
   1   2  14      410.47      421.20     32.43 o 
   2   2  14      281.24      266.16     13.65 o 
   3   2  14       23.34       26.95      5.08 o 
   4   2  14      626.39      571.26     14.48 o 
   5   2  14      100.21       99.12      6.89 o 
   6   2  14       21.68       17.47      5.80 o 
   7   2  14       93.14      101.45      7.13 o 
   8   2  14       30.72       42.61      5.54 o 
   9   2  14       20.59       24.24      6.83 o 
  10   2  14       75.88       69.63      9.22 o 
  -3   3  14      238.25      261.47     16.04 o 
  -2   3  14      164.13      181.94     13.65 o 
  -1   3  14      151.32      156.87      9.05 o 
   0   3  14      436.44      453.87     13.49 o 
   1   3  14       15.36       13.91      4.70 o 
   2   3  14      243.30      239.56     10.06 o 
   3   3  14      599.94      516.96     13.80 o 
   4   3  14       19.01       17.26      4.57 o 
   5   3  14      203.81      198.58      9.02 o 
   6   3  14       49.98       63.08      5.98 o 
   7   3  14        4.75        7.38      4.02 o 
   8   3  14       72.71       74.02      6.56 o 
   9   3  14      159.89      168.93      9.33 o 
  10   3  14        8.08        8.53      5.80 o 
  11   3  14       22.02       28.33      7.51 o 
  -1   4  14      370.38      393.71     12.87 o 
   0   4  14       11.95       17.67      4.91 o 
   1   4  14      336.77      381.31     15.36 o 
   2   4  14      159.85      151.79     11.44 o 
   3   4  14       31.32       30.34      5.24 o 
   4   4  14      252.99      236.51     15.70 o 
   5   4  14      165.91      175.70      8.78 o 
   6   4  14       38.79       32.01      5.12 o 
   7   4  14       60.72       47.71      5.73 o 
   8   4  14       58.30       58.18      6.23 o 
   9   4  14       10.21       14.49      4.67 o 
  10   4  14       70.12       79.19      9.56 o 
  11   4  14        6.52        7.51      5.80 o 
  -1   5  14        2.79        4.78      7.17 o 
   0   5  14      344.73      359.78     18.77 o 
   1   5  14      388.28      407.57     19.80 o 
   2   5  14       42.33       42.15      5.56 o 
   3   5  14      408.49      416.57     12.46 o 
   4   5  14       29.35       19.82      4.67 o 
   5   5  14       27.45       22.70      5.29 o 
   6   5  14      270.05      263.88     10.33 o 
   7   5  14       57.29       54.75      6.83 o 
   8   5  14       78.84       83.05     10.58 o 
   9   5  14       85.28       91.66      7.22 o 
  10   5  14        1.66        6.83      5.46 o 
  -1   6  14      175.07      230.41     16.04 o 
   0   6  14       32.32       40.28      9.56 o 
   1   6  14      160.66      174.77     15.02 o 
   2   6  14      398.50      393.23     19.80 o 
   3   6  14        0.66        4.44      7.17 o 
   4   6  14      113.77      109.91     11.95 o 
   5   6  14      252.12      261.17      9.90 o 
   6   6  14        4.45        0.90      4.78 o 
   7   6  14      146.11      138.80      8.12 o 
   8   6  14       68.94       74.88      6.55 o 
   9   6  14       14.82       27.08      6.14 o 
  10   6  14       21.37       14.00      5.80 o 
  -1   7  14        0.37        0.34      7.17 o 
   0   7  14      124.93      140.98     13.65 o 
   1   7  14      349.15      350.90     19.12 o 
   2   7  14       11.14       10.58      7.51 o 
   3   7  14      304.67      276.49     17.41 o 
   4   7  14      238.66      292.19     17.07 o 
   5   7  14        9.84       17.41      7.51 o 
   6   7  14      283.85      279.56     17.07 o 
   7   7  14       96.27      100.70     11.95 o 
   8   7  14       10.63       16.38      8.19 o 
   9   7  14      166.25      178.72      9.27 o 
  10   7  14       15.95       26.97      6.83 o 
   0   8  14       91.54      105.48     12.63 o 
   1   8  14       85.23       78.85     11.26 o 
   2   8  14      182.86      182.96     15.02 o 
   3   8  14       60.01       65.20     10.24 o 
   4   8  14       22.09       24.24      8.53 o 
   5   8  14      218.49      256.01     16.38 o 
   6   8  14        1.74        0.00      6.83 o 
   7   8  14       82.85       98.31     11.61 o 
   8   8  14       36.35       35.50      8.87 o 
   9   8  14        0.27        5.12      7.51 o 
   0   9  14      177.26      224.26     17.07 o 
   1   9  14      105.81      115.03     12.97 o 
   2   9  14        0.13       -5.12      6.83 o 
   3   9  14      115.10       97.28     11.61 o 
   4   9  14      394.50      369.68     19.46 o 
   5   9  14       37.03       33.11      8.53 o 
   6   9  14       83.00       82.61     11.26 o 
   7   9  14       75.71       91.82     11.61 o 
   8   9  14        1.02       11.61      7.85 o 
   9   9  14       81.27       69.63     11.26 o 
   0  10  14      104.64       94.89     12.63 o 
   1  10  14        1.58       -6.83      6.83 o 
   2  10  14      144.92      153.95     14.00 o 
   3  10  14      104.94       90.46     11.61 o 
   4  10  14       23.01       12.97      7.51 o 
   5  10  14      224.56      205.49     15.02 o 
   6  10  14       74.71       93.53     11.61 o 
   7  10  14        1.65       10.58      7.51 o 
   8  10  14       52.64       55.98      9.90 o 
   9  10  14        4.40       -2.73      6.49 o 
   1  11  14      124.92      115.03     13.31 o 
   2  11  14       20.92       16.04      7.85 o 
   3  11  14       53.69       67.93     10.92 o 
   4  11  14      130.54      127.32     12.97 o 
   5  11  14        0.13        1.71      6.49 o 
   6  11  14       63.82       55.64      9.90 o 
   7  11  14      100.59       83.29     11.26 o 
   8  11  14        6.19       25.94      8.19 o 
   2  12  14       80.68       83.29     12.29 o 
   3  12  14      162.11      171.36     15.02 o 
   4  12  14        0.00        2.73      7.17 o 
   5  12  14       63.46       58.71     10.58 o 
   6  12  14       22.28       25.60      8.19 o 
   1  -5  15      278.10      289.46     16.73 o 
   2  -5  15        0.01        1.37      5.12 o 
   3  -5  15      122.33      124.59     11.61 o 
   4  -5  15      140.90      120.15     11.26 o 
   5  -5  15        0.35       -2.05      4.44 o 
   6  -5  15       73.21       60.42      8.87 o 
   0  -4  15       90.08       83.29     10.24 o 
   1  -4  15       19.74       13.65      6.49 o 
   2  -4  15      138.56      148.14     12.29 o 
   3  -4  15       58.15       63.49      9.56 o 
   4  -4  15       30.59       22.53      7.17 o 
   5  -4  15      120.39      122.20     11.26 o 
   6  -4  15       41.98       27.99      7.17 o 
   7  -4  15       16.07        9.90      5.80 o 
   0  -3  15      134.35      140.29     12.97 o 
   1  -3  15      250.28      252.25     15.70 o 
   2  -3  15       26.48       35.84      8.19 o 
   3  -3  15      175.62      154.97     12.29 o 
   4  -3  15      315.66      296.29     16.04 o 
   5  -3  15       18.64       10.92      6.49 o 
   6  -3  15       45.59       27.65      7.17 o 
   7  -3  15       83.48       98.65     10.24 o 
   8  -3  15        0.02        9.56      5.12 o 
  -1  -2  15      190.67      206.86     15.02 o 
   0  -2  15      168.34      180.57     14.00 o 
   1  -2  15        1.28        4.10      6.14 o 
   2  -2  15      212.57      199.69     14.00 o 
   3  -2  15      133.80      135.86     11.95 o 
   4  -2  15       28.81       26.28      7.51 o 
   5  -2  15      124.02      103.77     10.58 o 
   6  -2  15       11.42        2.05      5.12 o 
   7  -2  15       14.42       15.02      6.14 o 
   8  -2  15       96.51      140.98     11.26 o 
  -1  -1  15       43.10       30.38      8.19 o 
   0  -1  15       20.87       25.94      8.19 o 
   1  -1  15      377.52      410.64     19.12 o 
   2  -1  15       75.77       96.60     10.92 o 
   3  -1  15       78.46       84.74      7.12 o 
   4  -1  15      183.78      210.06     14.51 o 
   5  -1  15      119.47      114.94      7.95 o 
   6  -1  15        6.64        0.79      6.31 o 
   7  -1  15       59.50       46.82      6.12 o 
   8  -1  15        1.41       -4.78      4.78 o 
   9  -1  15       24.26       28.67      7.17 o 
  -1   0  15       48.65       26.28      8.19 o 
   0   0  15      290.58      292.87     16.73 o 
   1   0  15       74.66       92.62     11.09 o 
   2   0  15      129.58      129.77      8.20 o 
   3   0  15      224.39      234.38     10.37 o 
   4   0  15        3.32        3.50      4.22 o 
   5   0  15      230.81      223.15     10.00 o 
   6   0  15      411.24      429.19     13.36 o 
   7   0  15       11.91       15.70      4.83 o 
   8   0  15       63.56       61.43      6.63 o 
   9   0  15       33.97       36.18      7.85 o 
  -2   1  15      152.96      147.12     13.31 o 
  -1   1  15      245.83      265.40     21.33 o 
   0   1  15        5.72        3.58      4.59 o 
   1   1  15      306.42      296.76     11.59 o 
   2   1  15      263.71      271.05     29.01 o 
   3   1  15       12.89       17.13      4.91 o 
   4   1  15      215.94      213.97     10.00 o 
   5   1  15       61.31       82.95     17.07 o 
   6   1  15       13.50       14.49      4.76 o 
   7   1  15      134.60      136.53      8.55 o 
   8   1  15       11.10       20.87      5.46 o 
   9   1  15       24.91       20.14      6.83 o 
  -2   2  15       77.49       83.97     10.92 o 
  -1   2  15       65.57       46.92      6.39 o 
   0   2  15      338.90      346.66     12.43 o 
   1   2  15       54.33       71.01      6.88 o 
   2   2  15       88.56       71.94      8.53 o 
   3   2  15      264.25      270.17     10.79 o 
   4   2  15       56.27       69.59      6.71 o 
   5   2  15       86.76       85.62      7.04 o 
   6   2  15      336.50      354.97     12.20 o 
   7   2  15       25.92       28.94      5.24 o 
   8   2  15       78.86       60.61      6.56 o 
   9   2  15       68.91       77.49      9.56 o 
  10   2  15        1.17        1.02      5.80 o 
  -2   3  15      151.47      150.19     12.97 o 
  -1   3  15      203.35      203.26     10.50 o 
   0   3  15       23.33       30.84      7.34 o 
   1   3  15       73.67       56.43      6.46 o 
   2   3  15      252.67      256.96     11.09 o 
   3   3  15       38.99       48.73      5.90 o 
   4   3  15      149.41      133.45      8.26 o 
   5   3  15      165.87      186.90      9.33 o 
   6   3  15       14.12        3.13      7.17 o 
   7   3  15      106.74      121.21     13.65 o 
   8   3  15        9.29        9.76      4.54 o 
   9   3  15        0.35        3.79      4.51 o 
  10   3  15        6.25        7.85      6.83 o 
  -1   4  15        1.86        2.73      6.83 o 
   0   4  15      318.04      341.26     12.39 o 
   1   4  15      109.55      113.25      8.06 o 
   2   4  15       67.24       60.56      6.37 o 
   3   4  15      379.37      329.87     11.95 o 
   4   4  15      259.43      250.10     10.64 o 
   5   4  15        6.17       -1.57      5.29 o 
   6   4  15      147.60      141.90      8.44 o 
   7   4  15        0.85       -0.85      3.77 o 
   8   4  15       10.94        9.05      8.87 o 
   9   4  15       26.81       34.17      5.66 o 
  10   4  15       44.92       59.39      9.56 o 
  -1   5  15      205.56      226.31     16.38 o 
   0   5  15       89.82      110.94     12.63 o 
   1   5  15       29.48       26.28      8.53 o 
   2   5  15      146.73      128.00     12.97 o 
   3   5  15       23.66       20.53      5.05 o 
   4   5  15      123.11      108.29      7.44 o 
   5   5  15      289.50      297.48     11.32 o 
   6   5  15        7.85        3.97      4.34 o 
   7   5  15       74.98       68.46      7.17 o 
   8   5  15      133.58      155.79      9.02 o 
   9   5  15        6.22        8.33      4.67 o 
  10   5  15       39.54       36.87      7.51 o 
   0   6  15      139.45      140.98     14.00 o 
   1   6  15      197.01      182.28     15.36 o 
   2   6  15        3.05        8.19      7.51 o 
   3   6  15      153.51      129.71     13.31 o 
   4   6  15      170.04      191.15     15.36 o 
   5   6  15        1.28        2.39      7.17 o 
   6   6  15      138.52      122.50      8.04 o 
   7   6  15       50.28       57.21      6.31 o 
   8   6  15       12.10       11.96      4.80 o 
   9   6  15       18.51       19.05      7.17 o 
   0   7  15       55.48       55.64     11.26 o 
   1   7  15        3.80        2.73      7.85 o 
   2   7  15      159.94      161.11     15.02 o 
   3   7  15      113.22      124.93     13.31 o 
   4   7  15       41.77       37.55      9.90 o 
   5   7  15      160.02      179.21     15.02 o 
   6   7  15       28.40       47.45     10.24 o 
   7   7  15       25.72       28.67      9.22 o 
   8   7  15      110.93      104.79     12.97 o 
   9   7  15       11.42       17.07      8.53 o 
   0   8  15       38.85       16.04      9.22 o 
   1   8  15      174.81      217.44     17.07 o 
   2   8  15       25.04       34.48      9.90 o 
   3   8  15       75.09       88.75     12.29 o 
   4   8  15      158.38      167.26     15.02 o 
   5   8  15       30.54       10.92      7.85 o 
   6   8  15       49.06       51.88     10.58 o 
   7   8  15       93.89       82.61     11.95 o 
   8   8  15        1.82       -4.78      7.51 o 
   9   8  15        3.30        5.80      8.19 o 
   1   9  15        0.54        8.19      8.53 o 
   2   9  15      149.18      134.83     14.34 o 
   3   9  15       65.84       76.12     11.61 o 
   4   9  15        0.05       -0.34      7.51 o 
   5   9  15      142.57      125.62     13.65 o 
   6   9  15       96.47      108.55     12.63 o 
   7   9  15       22.54       23.55      9.22 o 
   8   9  15      105.87      130.74     13.65 o 
   2  10  15       20.66       19.80      9.56 o 
   3  10  15       24.28       10.58      8.19 o 
   4  10  15       96.99       80.22     11.95 o 
   5  10  15       37.44       44.03      9.90 o 
   6  10  15       28.03       21.50      7.85 o 
   7  10  15       36.16       45.40      9.90 o 
   3  11  15       68.05       37.21     10.24 o 
   4  11  15        3.63        3.41      8.19 o 
   5  11  15       56.34       69.63     11.61 o 
   6  11  15       67.93       63.15     10.92 o 
   2  -3  16      188.20      202.42     15.02 o 
   3  -3  16      126.92      138.93     12.63 o 
   4  -3  16        0.04       -4.78      4.78 o 
   5  -3  16       98.27       94.55     10.24 o 
   6  -3  16       61.55       61.44      9.22 o 
   1  -2  16      138.17      137.56     13.31 o 
   2  -2  16       32.28       22.53      8.19 o 
   3  -2  16        0.19       -5.12      5.46 o 
   4  -2  16      137.54      148.83     12.97 o 
   5  -2  16       82.20      104.79     11.26 o 
   6  -2  16        7.39        9.56      6.83 o 
   7  -2  16       25.81       33.45      7.51 o 
   1  -1  16       20.50       27.65      8.87 o 
   2  -1  16       20.17       21.16      7.51 o 
   3  -1  16      155.93      172.38     13.31 o 
   4  -1  16       26.22       26.62      7.85 o 
   5  -1  16      182.45      171.36     13.31 o 
   6  -1  16      214.02      235.53     15.02 o 
   7  -1  16        6.31        5.80      6.83 o 
   0   0  16        1.01       14.34      7.51 o 
   1   0  16      114.57      123.57     12.63 o 
   2   0  16      199.08      211.38     10.38 o 
   3   0  16        5.73        0.19      4.46 o 
   4   0  16      119.45      111.35      8.20 o 
   5   0  16       70.69       76.05      7.23 o 
   6   0  16       11.32        9.59      4.76 o 
   7   0  16       97.17      102.37      8.06 o 
   8   0  16       30.49       36.47      6.26 o 
   0   1  16      173.04      189.75     10.24 o 
   1   1  16      121.83      141.40      9.17 o 
   2   1  16        1.98        0.09      4.42 o 
   3   1  16      201.48      181.15      9.76 o 
   4   1  16       43.65       45.70      6.37 o 
   5   1  16       39.54       37.24      5.88 o 
   6   1  16      105.78      110.86      8.20 o 
   7   1  16       20.37       28.54      5.73 o 
   8   1  16       50.42       53.33      6.63 o 
   0   2  16        7.29        8.53      4.94 o 
   1   2  16       91.63      116.04      8.41 o 
   2   2  16      202.74      226.78     10.72 o 
   3   2  16       21.72       21.43      7.68 o 
   4   2  16      127.81      116.03      8.41 o 
   5   2  16      176.09      211.77     17.92 o 
   6   2  16       30.74       30.02      5.97 o 
   7   2  16       14.83       26.27      7.34 o 
   8   2  16       43.55       64.09      6.95 o 
   9   2  16        2.94        4.81      7.68 o 
   0   3  16       96.65      118.59      8.68 o 
   1   3  16      106.66      126.79      8.65 o 
   2   3  16       25.40       32.50      6.02 o 
   3   3  16      158.62      169.31      9.48 o 
   4   3  16      177.58      209.69     13.65 o 
   5   3  16        5.07       -4.18      4.18 o 
   6   3  16      114.60      113.93     10.58 o 
   7   3  16       59.84       56.38      6.80 o 
   8   3  16       10.44        9.56      5.00 o 
   9   3  16       86.93      104.29      8.53 o 
   0   4  16       25.13       50.52     10.24 o 
   1   4  16       48.64       42.04      6.66 o 
   2   4  16      190.53      221.31     10.79 o 
   3   4  16       27.75       30.22      6.49 o 
   4   4  16      101.68      110.14      8.20 o 
   5   4  16      249.93      276.45     18.26 o 
   6   4  16       38.19       35.78     14.51 o 
   7   4  16       60.75       66.00      7.04 o 
   8   4  16       38.87       43.23      6.15 o 
   9   4  16        5.94       -4.26      4.26 o 
   0   5  16       64.11       64.17     10.92 o 
   1   5  16       99.51      104.45     12.29 o 
   2   5  16       29.02       36.87      9.90 o 
   3   5  16       26.66       20.14      8.87 o 
   4   5  16       89.93      113.53      8.53 o 
   5   5  16        3.88        4.95      4.67 o 
   6   5  16      102.98       94.51      7.87 o 
   7   5  16       84.63       93.59     12.80 o 
   8   5  16        0.11       -3.85      3.85 o 
   9   5  16       16.01       17.82      5.58 o 
   1   6  16        0.44       12.97      8.53 o 
   2   6  16      233.14      241.67     17.75 o 
   3   6  16       62.43       54.27     11.26 o 
   4   6  16        1.83       -6.83      7.17 o 
   5   6  16      106.57       87.04     12.63 o 
   6   6  16       54.45       58.03     11.26 o 
   7   6  16       41.43       42.18      6.31 o 
   8   6  16       57.57       54.12      6.63 o 
   1   7  16      135.96      139.61     15.02 o 
   2   7  16       16.71       18.43      9.56 o 
   3   7  16       23.64       20.82      9.22 o 
   4   7  16      106.56      102.40     13.31 o 
   5   7  16       25.70       39.94     10.58 o 
   6   7  16       32.62       22.19      9.22 o 
   7   7  16       70.13       62.12     11.61 o 
   8   7  16       17.64       12.63      8.19 o 
   2   8  16       25.25       14.34      9.56 o 
   3   8  16      137.68      141.32     15.02 o 
   4   8  16        6.11        6.49      8.19 o 
   5   8  16      124.08      132.44     14.00 o 
   6   8  16       52.97       69.63     11.61 o 
   7   8  16        1.21        1.02      7.51 o 
   3   9  16       11.37        7.51      8.53 o 
   4   9  16      194.11      209.93     17.75 o 
   5   9  16       14.26       13.65      9.56 o 
   6   9  16       15.64       15.02      8.53 o 
   3   0  17       59.38       54.27      9.90 o 
   4   0  17       40.69       37.02      8.36 o 
   5   0  17        1.43       -1.78      4.22 o 
   6   0  17      123.97      138.96      9.16 o 
   3   1  17       26.48       23.52      5.91 o 
   4   1  17       33.63       34.08      6.03 o 
   5   1  17      140.67      142.61      9.16 o 
   6   1  17       20.20       27.05      6.03 o 
   2   2  17        7.93        8.38      6.49 o 
   3   2  17       96.60       80.54      7.92 o 
   4   2  17      104.03      113.79     19.63 o 
   5   2  17        0.30        7.08      4.94 o 
   6   2  17       69.23       62.84      7.12 o 
   7   2  17       24.13       38.09      6.39 o 
   2   3  17       94.14       97.23      8.26 o 
   3   3  17       26.09       25.51      6.07 o 
   4   3  17       22.44       14.59      5.41 o 
   5   3  17      160.77      170.97      9.76 o 
   6   3  17       23.16       23.03     11.78 o 
   7   3  17       12.00       18.92      5.54 o 
   2   4  17        4.52        2.33      4.84 o 
   3   4  17       34.64       26.14      5.98 o 
   4   4  17      100.60       98.58      8.36 o 
   5   4  17       22.88       36.87      8.02 o 
   6   4  17       21.75       20.48      5.66 o 
   7   4  17       13.47       15.28     14.17 o 
   3   5  17       29.51       32.43     10.24 o 
   4   5  17        0.04       -3.75      7.85 o 
   5   5  17      129.59      133.97      8.87 o 
   6   5  17       58.30       63.89      7.68 o 
   7   5  17        0.12        0.93      5.29 o 
   4   6  17       92.09       91.82     13.31 o 
   5   6  17        7.93        7.51      8.19 o 
   6   6  17       17.83       17.75      8.87 o 
                                                 
